# Supplementary material for: Crystal and mol­ecular structure of 2-methyl-1,4-phenyl­ene bis­(3,5-di­bromo­benzoate)
Source: Acta Crystallogr E Crystallogr Commun. 2024 Jul 15;80(Pt 8):863–6. doi: 10.1107/S2056989024006820 (PMC11299744; doi:10.1107/S2056989024006820)
Supplement: Supplementary file 1 [file e-80-00863-sup1.cif]

##############################################################################
#                                                                            #
# This CIF contains the data in a paper accepted for publication in          #
# Acta Crystallographica Section E. It conforms to the requirements of       #
# Notes for Authors for Acta Crystallographica Section E, and has been       #
# peer reviewed under the auspices of the IUCr Commission on Journals.       #
#                                                                            #
# Full details of the Crystallographic Information File format               #
# are given in the paper "The Crystallographic Information File (CIF):       #
# a New Standard Archive File for Crystallography" by S. R. Hall, F. H.      #
# Allen and I. D. Brown [Acta Cryst. (1991), A47, 655-685].                  #
#                                                                            #
# The current version of the core CIF dictionary is obtainable from          #
# ftp://ftp.iucr.org/pub/cif_core.dic.                                       #
#                                                                            #
# Software is freely available for graphical display of the structure(s)     #
# in this CIF. For information consult the CIF software page                 #
# http://www.iucr.org/resources/cif/software.                                #
#                                                                            #
# This file may be used for bona fide research purposes within the           #
# scientific community so long as proper attribution is given to the journal # 
# article from which it was obtained.                                        #
#                                                                            #
##############################################################################
data_I
_audit_creation_method
;
Olex2 1.5
(compiled 2022.04.07 svn.rca3783a0 for OlexSys, GUI svn.r6498)
;
_journal_date_recd_electronic     2024-06-25
_journal_date_accepted     2024-07-11
_journal_name_full     'Acta Crystallographica, Section E'
_journal_year     2024
_journal_volume     80
_journal_issue      1
_journal_page_first     0
_journal_page_last     0
_journal_paper_category     GO
_journal_paper_doi     10.1107/S2056989024006820
_journal_coeditor_code     WM5727
_publ_contact_author_name     'Nathan J. Weeks'
_publ_contact_author_address
;
Department of Chemistry & Chemistry Research Center, United States Air Force Academy, Colorado Springs, CO 80840, USA
;
_publ_contact_author_email     'nathan.weeks@afacademy.af.edu'
_publ_contact_author_fax     ?
_publ_contact_author_phone     ?
_publ_section_title
;
Crystal and molecular structure of 2-methyl-1,4-phenylene
bis(3,5-dibromobenzoate)
;
loop_
    _publ_author_name
    _publ_author_footnote
    _publ_author_address
    'Weeks, Nathan J.' .
;
Department of Chemistry & Chemistry Research Center, USAF Academy,
Colorado Springs, CO 80840
USA
;
    'Lauer, Moira K.' .
;
Department of Chemistry & Chemistry Research Center, USAF Academy,
Colorado Springs, CO 80840
USA
;
    'Balaich, Gary J.' .
;
Department of Chemistry & Chemistry Research Center, USAF Academy,
Colorado Springs, CO 80840
USA
;
    'Iacono, Scott T.' .
;
Department of Chemistry & Chemistry Research Center, USAF Academy,
Colorado Springs, CO 80840
USA
;
_publ_section_synopsis
;
Molecules of the aryl diester, 2-methyl-1,4-phenylene bis(3,5-dibromobenzoate),
crystallized out from the melt (m.p. = 502 K/DSC). The crystal structure
consists of a C---H...Br hydrogen-bonded network and weaker, offset \p--\p
interactions.
;
_chemical_name_systematic
;
2-Methyl-1,4-phenylene bis(3,5-dibromobenzoate)
;
_chemical_name_common     ?
_chemical_formula_moiety     'C21 H12 Br4 O4'
_chemical_formula_sum     'C21 H12 Br4 O4'
_chemical_formula_iupac     'C21 H12 Br4 O4'
_chemical_formula_weight     647.95
_chemical_melting_point     ?
_space_group_crystal_system     triclinic
_space_group_name_H-M_alt     'P -1'
_space_group_name_Hall     '-P 1'
loop_
    _space_group_symop_operation_xyz
    'x, y, z'
    '-x, -y, -z'
_cell_length_a     3.88750(10)
_cell_length_b     9.3118(2)
_cell_length_c     14.7772(3)
_cell_angle_alpha     104.228(2)
_cell_angle_beta     93.211(2)
_cell_angle_gamma     98.219(2)
_cell_volume     510.87(2)
_cell_formula_units_Z     1
_cell_measurement_reflns_used     8434
_cell_measurement_theta_min     3.0900
_cell_measurement_theta_max     68.7970
_cell_measurement_temperature     100.0(3)
_exptl_crystal_description     plate
_exptl_crystal_colour     'clear colourless'
_exptl_crystal_size_max     0.129
_exptl_crystal_size_mid     0.059
_exptl_crystal_size_min     0.013
_exptl_crystal_density_diffrn     2.106
_exptl_crystal_density_meas     ?
_exptl_crystal_density_method     ?
_exptl_crystal_F_000     310
loop_
    _exptl_crystal_face_index_h
    _exptl_crystal_face_index_k
    _exptl_crystal_face_index_l
    _exptl_crystal_face_perp_dist
    -2 -4 -1 0.0404
    2 3 2 0.0447
    0 -5 -2 0.0020
    0 5 2 0.0112
    1 -5 -2 0.0254
    0 -3 9 0.0204
    1 4 -7 0.0132
    -1 2 -8 0.0575
    -2 4 1 0.0457
_exptl_absorpt_coefficient_mu     9.848
_exptl_absorpt_correction_type     gaussian
_exptl_absorpt_process_details
;
(CrysAlisPro; Rigaku OD, 2024)
;
_exptl_absorpt_correction_T_min     0.543
_exptl_absorpt_correction_T_max     0.998
_diffrn_ambient_temperature     100.0(3)
_diffrn_source     'micro-focus sealed X-ray tube'
_diffrn_radiation_type     'Cu K\a'
_diffrn_radiation_wavelength     1.54184
_diffrn_radiation_monochromator     mirror
_diffrn_measurement_device_type     'XtaLAB Synergy, Dualflex, HyPix3000'
_diffrn_measurement_device     'four-circle diffractometer'
_diffrn_measurement_method     '\w scans'
_diffrn_detector     'Hybrid Pixel Array Detector'
_diffrn_detector_area_resol_mean     10.0000
_diffrn_reflns_number     9500
_diffrn_reflns_av_R_equivalents     0.0220
_diffrn_reflns_av_unetI/netI     0.0132
_diffrn_reflns_theta_min     3.099
_diffrn_reflns_theta_max     68.924
_diffrn_reflns_theta_full     67.684
_diffrn_measured_fraction_theta_max     0.993
_diffrn_measured_fraction_theta_full     0.996
_diffrn_reflns_limit_h_min     -4
_diffrn_reflns_limit_h_max     4
_diffrn_reflns_limit_k_min     -11
_diffrn_reflns_limit_k_max     11
_diffrn_reflns_limit_l_min     -17
_diffrn_reflns_limit_l_max     17
_diffrn_radiation_probe     x-ray
_refine_special_details     ?
_reflns_number_total     1892
_reflns_number_gt     1848
_reflns_threshold_expression     'I > 2\s(I)'
_refine_ls_structure_factor_coef     Fsqd
_refine_ls_matrix_type     full
_refine_ls_R_factor_all     0.0194
_refine_ls_R_factor_gt     0.0189
_refine_ls_wR_factor_gt     0.0479
_refine_ls_wR_factor_ref     0.0482
_refine_ls_goodness_of_fit_ref     1.111
_refine_ls_restrained_S_all     1.110
_refine_ls_number_reflns     1892
_refine_ls_number_parameters     147
_refine_ls_number_restraints     3
_refine_ls_hydrogen_treatment     mixed
_refine_ls_weighting_scheme     calc
_refine_ls_weighting_details
              'w=1/[\s^2^(Fo^2^)+(0.0210P)^2^+0.7349P] where P=(Fo^2^+2Fc^2^)/3'
_atom_sites_solution_hydrogens     mixed
_atom_sites_solution_primary     dual
_atom_sites_solution_secondary     ?
_refine_ls_shift/su_max     0.001
_refine_ls_shift/su_mean     0.000
_refine_diff_density_max     0.348
_refine_diff_density_min     -0.487
_refine_ls_extinction_method
;
SHELXL (Sheldrick, 2015<i>b</i>)
;
_refine_ls_extinction_coef     0.00125(19)
_refine_ls_extinction_expression
                                  'Fc^*^=kFc[1+0.001xFc^2^\l^3^/sin(2\q)]^-1/4^'
loop_
    _atom_type_symbol
    _atom_type_description
    _atom_type_scat_dispersion_real
    _atom_type_scat_dispersion_imag
    _atom_type_scat_source
    'C' 'C' 0.0181 0.0091
                         'International Tables Vol C Tables 4.2.6.8 and 6.1.1.4'
    'H' 'H' 0.0000 0.0000
                         'International Tables Vol C Tables 4.2.6.8 and 6.1.1.4'
    'Br' 'Br' -0.6763 1.2805
                         'International Tables Vol C Tables 4.2.6.8 and 6.1.1.4'
    'O' 'O' 0.0492 0.0322
                         'International Tables Vol C Tables 4.2.6.8 and 6.1.1.4'
_computing_data_collection
;
CrysAlisPro (Rigaku OD, 2024)
;
_computing_cell_refinement
;
CrysAlisPro (Rigaku OD, 2024)
;
_computing_data_reduction
;
CrysAlisPro (Rigaku OD, 2024)
;
_computing_structure_solution
;
<i>SHELXT</i> (Sheldrick, 2015<i>a</i>)
;
_computing_structure_refinement
;
SHELXL (Sheldrick, 2015<i>b</i>)
;
_computing_molecular_graphics
;
Olex2 (Dolomanov <i>et al.</i>,  2009)
;
_computing_publication_material
;
Olex2 (Dolomanov <i>et al.</i>,  2009)
;
loop_
    _atom_site_type_symbol
    _atom_site_label
    _atom_site_fract_x
    _atom_site_fract_y
    _atom_site_fract_z
    _atom_site_U_iso_or_equiv
    _atom_site_adp_type
    _atom_site_calc_flag
    _atom_site_occupancy
    _atom_site_disorder_assembly
    _atom_site_disorder_group
    Br Br1 0.70739(6) 0.79521(3) 0.55753(2) 0.01735(10) Uani d 1 . .
    Br Br2 -0.10300(6) 0.36527(3) 0.25588(2) 0.01878(10) Uani d 1 . .
    O O1 0.7673(5) 1.00485(19) 0.24435(12) 0.0222(4) Uani d 1 . .
    O O2 0.3733(4) 0.84273(18) 0.13414(11) 0.0195(4) Uani d 1 . .
    C C1 0.5529(6) 0.8933(3) 0.22059(16) 0.0171(5) Uani d 1 . .
    C C2 0.4527(6) 0.7893(3) 0.28060(16) 0.0154(5) Uani d 1 . .
    C C3 0.5910(6) 0.8343(3) 0.37435(16) 0.0152(5) Uani d 1 . .
    C C4 0.5110(6) 0.7388(3) 0.43104(16) 0.0151(4) Uani d 1 . .
    C C5 0.3006(6) 0.6000(3) 0.39750(17) 0.0165(5) Uani d 1 . .
    C C6 0.1688(6) 0.5579(3) 0.30378(17) 0.0154(5) Uani d 1 . .
    C C7 0.2403(6) 0.6506(3) 0.24487(16) 0.0156(5) Uani d 1 . .
    H H7 0.146265 0.620309 0.181107 0.019 Uiso calc 1 . .
    C C8 0.3712(6) 1.0708(3) 0.08300(17) 0.0185(5) Uani d 1 . .
    H H8 0.282846 1.117184 0.139659 0.022 Uiso calc 1 . .
    C C9 0.4468(6) 0.9264(3) 0.06787(16) 0.0176(5) Uani d 1 . .
    C C10 0.5725(6) 0.8531(3) -0.01344(17) 0.0186(5) Uani d 1 . .
    H H10 0.611(18) 0.754(3) -0.019(5) 0.022 Uiso d 0.5 A -1
    C C11 0.6348(14) 0.6943(5) -0.0242(4) 0.0197(10) Uani d 0.5 B -1
    H H11A 0.743277 0.660759 -0.082337 0.030 Uiso calc 0.5 B -1
    H H11B 0.411636 0.628836 -0.026516 0.030 Uiso calc 0.5 B -1
    H H11C 0.789947 0.689846 0.029312 0.030 Uiso calc 0.5 B -1
    H H5 0.249(7) 0.535(3) 0.4374(17) 0.024 Uiso d 1 . .
    H H3 0.742(6) 0.9274(18) 0.3950(19) 0.024 Uiso d 1 . .
loop_
    _atom_site_aniso_label
    _atom_site_aniso_U_11
    _atom_site_aniso_U_22
    _atom_site_aniso_U_33
    _atom_site_aniso_U_12
    _atom_site_aniso_U_13
    _atom_site_aniso_U_23
    Br1 0.01993(15) 0.01909(14) 0.01311(14) 0.00223(10) -0.00038(9) 0.00523(9)
    Br2 0.01717(15) 0.01470(14) 0.02246(15) -0.00116(9) -0.00003(10) 0.00357(10)
    O1 0.0260(9) 0.0214(9) 0.0175(8) -0.0055(7) -0.0024(7) 0.0080(7)
    O2 0.0247(9) 0.0187(8) 0.0141(8) -0.0039(7) -0.0037(7) 0.0077(7)
    C1 0.0191(12) 0.0186(12) 0.0141(11) 0.0042(10) 0.0014(9) 0.0044(9)
    C2 0.0147(11) 0.0160(11) 0.0165(11) 0.0039(9) 0.0032(9) 0.0051(9)
    C3 0.0148(11) 0.0158(11) 0.0153(11) 0.0026(9) 0.0019(9) 0.0041(9)
    C4 0.0136(11) 0.0193(11) 0.0141(11) 0.0045(9) 0.0028(9) 0.0058(9)
    C5 0.0172(12) 0.0165(11) 0.0180(11) 0.0049(9) 0.0037(9) 0.0068(9)
    C6 0.0127(11) 0.0138(11) 0.0197(12) 0.0018(9) 0.0030(9) 0.0041(9)
    C7 0.0141(11) 0.0188(11) 0.0142(11) 0.0036(9) 0.0006(9) 0.0042(9)
    C8 0.0187(12) 0.0204(12) 0.0145(11) 0.0005(9) -0.0020(9) 0.0033(9)
    C9 0.0176(12) 0.0209(12) 0.0143(11) -0.0016(9) -0.0031(9) 0.0084(9)
    C10 0.0192(12) 0.0163(11) 0.0189(12) 0.0007(9) -0.0046(9) 0.0047(9)
    C11 0.023(3) 0.018(2) 0.017(2) 0.005(2) -0.0006(19) 0.002(2)
_geom_special_details
;
 All esds (except the esd in the dihedral angle between two l.s. planes)
 are estimated using the full covariance matrix.  The cell esds are taken
 into account individually in the estimation of esds in distances, angles
 and torsion angles; correlations between esds in cell parameters are only
 used when they are defined by crystal symmetry.  An approximate (isotropic)
 treatment of cell esds is used for estimating esds involving l.s. planes.
;
loop_
    _geom_bond_atom_site_label_1
    _geom_bond_atom_site_label_2
    _geom_bond_site_symmetry_2
    _geom_bond_distance
    _geom_bond_publ_flag
    Br1 C4 . 1.896(2) ?
    Br2 C6 . 1.893(2) ?
    O1 C1 . 1.199(3) ?
    O2 C1 . 1.361(3) ?
    O2 C9 . 1.411(3) ?
    C1 C2 . 1.493(3) ?
    C2 C3 . 1.397(3) ?
    C2 C7 . 1.393(3) ?
    C3 C4 . 1.380(3) ?
    C3 H3 . 0.945(10) ?
    C4 C5 . 1.387(3) ?
    C5 C6 . 1.389(3) ?
    C5 H5 . 0.951(10) ?
    C6 C7 . 1.381(3) ?
    C7 H7 . 0.9500 ?
    C8 H8 . 0.9500 ?
    C8 C9 . 1.385(3) ?
    C8 C10 2_675 1.395(3) ?
    C9 C10 . 1.381(3) ?
    C10 H10 . 0.94(2) ?
    C10 C11 . 1.504(5) ?
    C11 H10 . 0.56(2) ?
    C11 H11A . 0.9800 ?
    C11 H11B . 0.9800 ?
    C11 H11C . 0.9800 ?
loop_
    _geom_angle_atom_site_label_1
    _geom_angle_atom_site_label_2
    _geom_angle_atom_site_label_3
    _geom_angle_site_symmetry_1
    _geom_angle_site_symmetry_3
    _geom_angle
    _geom_angle_publ_flag
    C1 O2 C9 . . 117.81(18) ?
    O1 C1 O2 . . 124.3(2) ?
    O1 C1 C2 . . 124.8(2) ?
    O2 C1 C2 . . 110.85(19) ?
    C3 C2 C1 . . 117.2(2) ?
    C7 C2 C1 . . 122.0(2) ?
    C7 C2 C3 . . 120.7(2) ?
    C2 C3 H3 . . 117.8(18) ?
    C4 C3 C2 . . 118.6(2) ?
    C4 C3 H3 . . 123.5(18) ?
    C3 C4 Br1 . . 119.26(18) ?
    C3 C4 C5 . . 122.0(2) ?
    C5 C4 Br1 . . 118.69(17) ?
    C4 C5 C6 . . 118.0(2) ?
    C4 C5 H5 . . 120.9(18) ?
    C6 C5 H5 . . 121.0(18) ?
    C5 C6 Br2 . . 118.44(17) ?
    C7 C6 Br2 . . 119.77(18) ?
    C7 C6 C5 . . 121.8(2) ?
    C2 C7 H7 . . 120.6 ?
    C6 C7 C2 . . 118.8(2) ?
    C6 C7 H7 . . 120.6 ?
    C9 C8 H8 . . 120.6 ?
    C9 C8 C10 . 2_675 118.7(2) ?
    C10 C8 H8 2_675 . 120.6 ?
    C8 C9 O2 . . 120.2(2) ?
    C10 C9 O2 . . 116.5(2) ?
    C10 C9 C8 . . 123.1(2) ?
    C8 C10 H10 2_675 . 124(4) ?
    C8 C10 C11 2_675 . 122.9(3) ?
    C9 C10 C8 . 2_675 118.2(2) ?
    C9 C10 H10 . . 118(4) ?
    C9 C10 C11 . . 118.9(3) ?
    C11 C10 H10 . . 1(4) ?
    C10 C11 H10 . . 1(8) ?
    C10 C11 H11A . . 109.5 ?
    C10 C11 H11B . . 109.5 ?
    C10 C11 H11C . . 109.5 ?
    H10 C11 H11A . . 110.7 ?
    H10 C11 H11B . . 109.0 ?
    H10 C11 H11C . . 108.8 ?
    H11A C11 H11B . . 109.5 ?
    H11A C11 H11C . . 109.5 ?
    H11B C11 H11C . . 109.5 ?
loop_
    _geom_torsion_atom_site_label_1
    _geom_torsion_atom_site_label_2
    _geom_torsion_atom_site_label_3
    _geom_torsion_atom_site_label_4
    _geom_torsion_site_symmetry_1
    _geom_torsion_site_symmetry_2
    _geom_torsion_site_symmetry_3
    _geom_torsion_site_symmetry_4
    _geom_torsion
    _geom_torsion_publ_flag
    Br1 C4 C5 C6 . . . . -177.72(16) ?
    Br2 C6 C7 C2 . . . . -177.37(17) ?
    O1 C1 C2 C3 . . . . 7.4(3) ?
    O1 C1 C2 C7 . . . . -170.4(2) ?
    O2 C1 C2 C3 . . . . -173.95(19) ?
    O2 C1 C2 C7 . . . . 8.2(3) ?
    O2 C9 C10 C8 . . . 2_675 176.3(2) ?
    O2 C9 C10 C11 . . . . -2.3(4) ?
    C1 O2 C9 C8 . . . . -65.1(3) ?
    C1 O2 C9 C10 . . . . 119.1(2) ?
    C1 C2 C3 C4 . . . . -178.3(2) ?
    C1 C2 C7 C6 . . . . 177.7(2) ?
    C2 C3 C4 Br1 . . . . 178.15(16) ?
    C2 C3 C4 C5 . . . . 0.5(3) ?
    C3 C2 C7 C6 . . . . -0.1(3) ?
    C3 C4 C5 C6 . . . . 0.0(3) ?
    C4 C5 C6 Br2 . . . . 177.45(17) ?
    C4 C5 C6 C7 . . . . -0.5(3) ?
    C5 C6 C7 C2 . . . . 0.5(3) ?
    C7 C2 C3 C4 . . . . -0.4(3) ?
    C8 C9 C10 C8 . . . 2_675 0.6(4) ?
    C8 C9 C10 C11 . . . . -178.0(3) ?
    C9 O2 C1 O1 . . . . 0.6(3) ?
    C9 O2 C1 C2 . . . . -178.03(19) ?
    C10 C8 C9 O2 2_675 . . . -176.1(2) ?
    C10 C8 C9 C10 2_675 . . . -0.6(4) ?
loop_
    _geom_hbond_atom_site_label_D
    _geom_hbond_atom_site_label_H
    _geom_hbond_atom_site_label_A
    _geom_hbond_site_symmetry_A
    _geom_hbond_distance_DH
    _geom_hbond_distance_HA
    _geom_hbond_distance_DA
    _geom_hbond_angle_DHA
    C5 H5 Br1 2_666 0.951(10) 3.12(2) 3.893(2) 139(2)
    C3 H3 Br1 2_776 0.945(10) 3.018(11) 3.956(2) 172(2)
_shelx_space_group_comment
;
The symmetry employed for this shelxl refinement is uniquely defined
by the following loop, which should always be used as a source of
symmetry information in preference to the above space-group names.
They are only intended as comments.
;
_shelx_estimated_absorpt_T_min     0.363
_shelx_estimated_absorpt_T_max     0.883
_shelx_hkl_file
;
   0   0  -1 1338.74   21.24
   0   0   1 1365.23   21.56
   0   0  -1 1384.32   21.57
   0   0   1 1376.62   21.52
   0   0   1 1347.91   21.37
   0   0   2  593.18   11.11
   0   0  -2  588.60   10.66
   0   0   2  610.08   10.91
   0   0  -2  622.23   11.24
   0   0   2  624.76   11.31
   0   0  -3   10.78    0.90
   0   0   3   12.87    1.37
   0   0  -3   11.30    1.43
   0   0  -3   10.17    1.28
   0   0   3   15.11    1.65
   0   0   4 3626.07   59.50
   0   0   4 3686.44   58.93
   0   0  -4 3629.87   58.21
   0   0   4 3675.39   59.75
   0   0  -4 3685.33   59.67
   0   0   5  100.95    4.79
   0   0   5  101.03    4.76
   0   0   5   93.93    4.28
   0   0  -5   99.29    4.80
   0   0  -6 7382.71  116.95
   0   0  -6 7457.14  120.14
   0   0   6 7500.24  119.85
   0   0  -6 7554.16  116.10
   0   0   6 7455.94  120.03
   0   0  -7 2318.94   40.85
   0   0  -7 2310.14   44.26
   0   0   7 2413.57   44.37
   0   0  -7 2397.64   40.08
   0   0   7 2343.52   44.20
   0   0  -8   95.21    6.23
   0   0   8  110.57    6.71
   0   0  -8  101.25    4.98
   0   0  -8   99.19    4.64
   0   0  -9  552.82   13.17
   0   0  -9  566.81   14.40
   0   0   9  594.03   18.34
   0   0  -9  556.94   13.95
   0   0  -9  560.11   13.73
   0   0  10 3023.26   60.81
   0   0 -10 3077.95   54.01
   0   0 -10 3058.37   52.40
   0   0 -10 2996.01   53.07
   0   0 -10 3054.41   53.55
   0   0  11  566.37   21.18
   0   0 -11  611.93   15.25
   0   0 -11  601.43   16.03
   0   0 -11  605.73   15.67
   0   0 -11  605.88   19.57
   0   0 -11  605.44   16.37
   0   0 -12  178.87    7.98
   0   0 -12  183.36    7.71
   0   0 -12  199.06    8.53
   0   0 -12  179.20    8.26
   0   0 -13    2.34    1.65
   0   0 -13    1.37    1.62
   0   0 -13    3.01    1.69
   0   0 -13    1.35    1.45
   0   0 -14   18.24    2.90
   0   0 -14   19.63    3.29
   0   0 -14   22.64    3.07
   0   0  14   22.58    3.47
   0   0  15   35.09    3.94
   0   0 -15   30.94    3.50
   0   0 -16  984.74   21.72
   0   0  16 1026.63   22.36
   0   0 -17  328.85    9.41
   0   0 -17  343.38    9.52
   0   1 -17   17.95    2.32
   0  -1  17   22.61    2.67
   0   1 -16  223.81    8.48
   0  -1  16  235.62    9.34
   0   1 -15 1064.89   23.66
   0  -1  15  935.95   23.96
   0   1 -14 1329.89   28.02
   0   1 -14 1324.64   29.28
   0   1 -13  122.19    6.44
   0   1 -13  127.58    7.13
   0   1 -12  565.60   16.33
   0   1 -12  556.69   14.94
   0   1 -12  551.06   15.01
   0  -1  11 1289.46   27.58
   0   1 -11 1387.01   29.45
   0  -1  11 1395.35   29.07
   0  -1  11 1391.69   29.29
   0   1 -11 1355.75   26.93
   0   1 -11 1418.61   28.01
   0  -1  11 1331.34   34.10
   0   1 -11 1405.78   27.76
   0   1 -10   74.40    4.06
   0   1 -10   81.42    5.15
   0  -1  10   78.52    5.08
   0  -1  10   85.80    5.22
   0  -1  10   87.60    7.89
   0   1 -10   71.65    4.32
   0   1 -10   75.63    4.37
   0  -1  10   82.95    5.41
   0   1  -9 1430.97   33.27
   0  -1   9 1424.70   33.10
   0  -1   9 1358.10   32.39
   0  -1   9 1549.55   29.26
   0   1  -9 1408.87   27.39
   0   1  -9 1472.01   29.23
   0  -1   9 1537.22   29.41
   0  -1   9 1453.60   27.43
   0   1  -9 1449.38   27.36
   0   1  -8  774.23   20.44
   0   1  -8  804.79   17.68
   0   1  -8  779.27   19.32
   0  -1   8  750.49   20.32
   0   1  -8  781.61   15.97
   0   1  -7    6.03    1.26
   0   1  -7    7.22    1.83
   0  -1   7    6.43    2.02
   0  -1   7    5.49    2.26
   0   1  -7    8.66    2.13
   0   1  -7    7.47    1.84
   0  -1   6  561.82   14.38
   0   1  -6  593.54   14.85
   0  -1   6  581.68   15.00
   0   1  -6  565.05   13.82
   0   1  -6  554.91   12.78
   0  -1   5 6233.82   98.14
   0   1  -5 6167.23   96.53
   0   1  -5 6111.27   97.47
   0  -1   5 6302.88   97.65
   0  -1   4 2979.90   46.53
   0   1  -4 2883.51   46.08
   0  -1   3  181.20    5.62
   0  -1   3  159.36    5.05
   0   1  -3  176.68    5.20
   0   1  -3  165.66    4.65
   0  -1   3  174.16    4.22
   0  -1   3  163.56    4.28
   0  -1   2  608.52   11.52
   0  -1   2  647.83   11.71
   0   1  -2  610.27   11.17
   0  -1   2  607.88   10.71
   0   1  -2  644.99   11.59
   0   1  -1  990.17   15.64
   0  -1   1  970.30   16.13
   0   1  -1  949.23   15.44
   0  -1   1  953.58   15.57
   0   1  -1  960.63   15.94
   0  -1   1  934.27   16.90
   0   1   0   98.11    2.07
   0  -1   0  101.04    3.34
   0   1   0   97.29    2.71
   0  -1   0   95.43    2.78
   0  -1   0   97.69    2.80
   0  -1  -1    5.16    1.06
   0  -1  -1    5.65    0.90
   0  -1  -1    5.51    0.83
   0  -1  -1    7.41    1.14
   0  -1  -2 3647.45   59.03
   0  -1  -2 3755.97   59.57
   0  -1  -2 3583.46   58.99
   0  -1  -2 3845.82   59.49
   0  -1  -2 3933.64   58.23
   0  -1  -2 3784.77   58.95
   0  -1  -3  475.84   10.31
   0  -1  -3  460.76    8.53
   0  -1  -3  469.04   10.23
   0  -1  -3  454.67    9.99
   0   1   3  449.68    9.91
   0   1   4    6.35    1.48
   0   1   4    6.04    1.37
   0  -1  -4    3.42    1.32
   0  -1  -5 3731.37   61.88
   0   1   5 3794.80   63.58
   0  -1  -5 3810.43   63.14
   0  -1  -6 1446.77   28.78
   0  -1  -6 1400.24   28.19
   0  -1  -6 1430.23   25.89
   0   1   6 1443.43   29.35
   0  -1  -7  272.17    8.19
   0  -1  -7  279.36   10.04
   0  -1  -7  268.10    7.96
   0   1   7  272.37   10.43
   0  -1  -8  239.83    8.10
   0  -1  -8  253.03   10.19
   0   1   8  235.19   10.66
   0  -1  -8  258.75    8.20
   0  -1  -8  262.85    7.92
   0   1   8  250.28   10.89
   0  -1  -8  262.54    8.53
   0   1   9    7.69    2.60
   0  -1  -9    7.79    1.95
   0  -1  -9    8.33    1.80
   0   1   9    6.11    2.36
   0  -1  -9    7.65    2.27
   0  -1  -9    8.52    1.97
   0  -1  -9    6.78    1.59
   0  -1 -10   13.15    2.19
   0   1  10   10.82    2.88
   0  -1 -10   11.02    2.23
   0   1  10   10.71    3.23
   0  -1 -10    9.02    2.53
   0  -1 -10   17.56    2.50
   0  -1 -10   14.40    2.50
   0  -1 -11 1209.94   26.09
   0  -1 -11 1208.84   27.00
   0  -1 -11 1182.03   26.27
   0  -1 -11 1185.78   25.62
   0   1  11 1258.47   33.77
   0  -1 -12 2394.72   46.29
   0  -1 -12 2513.90   45.86
   0  -1 -13  111.35    6.67
   0   1  13  106.12    6.74
   0  -1 -14   12.07    2.69
   0  -1 -14   14.84    2.64
   0   1  14   17.54    3.06
   0   1  15  210.10    8.49
   0  -1 -15  219.31    8.59
   0  -1 -15  220.78    8.50
   0  -1 -16  269.00    8.58
   0  -1 -16  287.25    8.71
   0  -2  17   67.20    4.45
   0   2 -17   63.30    4.00
   0   2 -16  416.58   11.49
   0  -2  16  378.44   12.81
   0   2 -15  279.32    9.56
   0   2 -15  255.40   10.23
   0   2 -14  277.82   11.10
   0  -2  14  278.43   11.05
   0  -2  14  283.25   11.33
   0   2 -14  284.90    9.98
   0   2 -13   98.21    6.47
   0  -2  13   86.67    6.24
   0   2 -13  101.83    5.68
   0   2 -13   92.02    8.76
   0  -2  13   88.10    6.22
   0  -2  13   78.07    7.82
   0   2 -12  358.86   11.12
   0  -2  12  365.17   12.72
   0   2 -12  339.26   12.42
   0  -2  12  331.59   15.47
   0  -2  12  334.04   12.38
   0   2 -12  327.76   15.98
   0   2 -11  138.66    6.28
   0   2 -11  128.15    7.14
   0  -2  11  146.47    7.47
   0  -2  11  128.78    9.25
   0  -2  11  120.70    9.02
   0  -2  11  130.58    7.24
   0  -2  10 2100.01   40.09
   0  -2  10 2110.44   44.05
   0   2 -10 2017.75   40.26
   0   2 -10 2029.20   37.42
   0  -2  10 2117.41   37.54
   0  -2  10 2048.98   45.39
   0  -2  10 2126.29   40.45
   0   2 -10 2004.22   42.32
   0   2  -9 4560.30   75.63
   0  -2   9 4311.38   80.32
   0  -2   9 4442.39   74.91
   0  -2   9 4418.36   75.07
   0   2  -9 4424.08   80.27
   0  -2   9 4475.29   72.32
   0  -2   9 4623.92   78.85
   0   2  -9 4373.55   72.47
   0   2  -9 4266.37   76.95
   0   2  -8  105.82    6.10
   0   2  -8  110.88    6.98
   0  -2   8  119.92    6.83
   0  -2   8  106.95    6.85
   0   2  -8  110.61    5.54
   0  -2   8  115.27    4.93
   0  -2   8  109.92    7.12
   0   2  -7   17.78    2.23
   0  -2   7   14.58    2.83
   0  -2   7    7.05    2.02
   0   2  -7   13.58    2.29
   0  -2   7   10.81    1.99
   0   2  -7   17.18    2.77
   0  -2   7    7.73    2.15
   0   2  -6   10.02    2.05
   0  -2   6   10.10    2.20
   0  -2   6    8.30    2.11
   0  -2   6    7.64    1.55
   0  -2   6    6.66    2.09
   0   2  -6    9.04    1.76
   0  -2   5  571.75   14.43
   0  -2   5  532.40   14.26
   0   2  -5  515.27   12.12
   0   2  -5  528.63   12.70
   0   2  -5  531.05   13.47
   0  -2   5  558.42   13.29
   0   2  -4 1162.51   23.12
   0  -2   4 1232.74   23.08
   0  -2   4 1248.30   22.51
   0   2  -4 1184.07   22.15
   0  -2   4 1283.69   24.95
   0   2  -4 1227.50   22.80
   0   2  -3 6193.82   98.70
   0   2  -3 6413.35   98.22
   0  -2   3 6355.01   97.11
   0  -2   2 3821.00   59.10
   0   2  -2 3742.28   59.90
   0   2  -2 3869.44   58.80
   0  -2   2 3883.25   60.43
   0  -2   2 3832.06   61.58
   0  -2   1    2.36    0.84
   0   2  -1    2.11    0.62
   0   2  -1    2.63    0.63
   0   2  -1    1.74    1.02
   0   2  -1    2.66    0.83
   0  -2   1    1.91    1.04
   0  -2   0 2129.19   34.27
   0  -2   0 1950.90   32.69
   0  -2   0 2062.97   33.06
   0   2   0 2037.78   32.67
   0   2   0 1874.66   30.04
   0  -2  -1 7163.86  110.43
   0   2   1 7066.75  110.55
   0  -2  -1 7313.50  111.20
   0  -2  -2  117.50    4.37
   0  -2  -2  114.23    4.54
   0  -2  -2  114.29    4.52
   0   2   2  100.69    4.57
   0  -2  -3 1959.35   34.56
   0  -2  -3 2040.62   34.03
   0   2   3 1919.43   35.66
   0  -2  -3 1920.14   35.37
   0  -2  -4  453.20   11.57
   0   2   4  426.15   12.36
   0  -2  -4  441.01   11.96
   0  -2  -5   18.64    2.22
   0  -2  -5   25.04    2.92
   0  -2  -5   20.75    2.64
   0   2   5   18.95    2.78
   0   2   6  495.05   14.93
   0  -2  -6  487.71   13.79
   0   2   6  457.19   14.69
   0  -2  -7 6587.48  101.17
   0  -2  -7 6041.56  102.18
   0   2   7 6521.03  108.08
   0   2   7 6000.38  106.96
   0  -2  -7 6430.04  105.53
   0   2   8  881.59   24.82
   0  -2  -8  854.95   20.00
   0   2   8  852.64   24.17
   0  -2  -8  873.66   22.86
   0  -2  -8  916.07   19.41
   0   2   9  103.48    7.61
   0  -2  -9  102.73    5.46
   0   2   9   95.45    7.84
   0  -2  -9   88.78    5.59
   0  -2 -10   56.69    4.68
   0   2  10   63.24    6.34
   0   2  10   62.52    6.94
   0  -2 -11  753.48   20.12
   0   2  11  797.07   24.71
   0  -2 -12   24.75    3.36
   0  -2 -12   20.78    3.41
   0  -2 -13  630.87   17.48
   0  -2 -13  637.21   17.41
   0  -2 -14  878.90   20.57
   0  -2 -14  875.81   20.66
   0  -2 -14  856.44   20.43
   0  -2 -14  880.89   20.69
   0  -2 -15   37.14    3.35
   0  -2 -15   35.82    3.15
   0  -2 -15   31.99    3.15
   0  -2 -15   31.44    3.10
   0  -2 -16   63.66    3.48
   0  -2 -16   68.76    3.58
   0  -2 -16   71.86    3.67
   0  -3  17  319.22    9.87
   0  -3  17  302.65   10.00
   0  -3  17  313.95    9.69
   0   3 -16   17.04    2.36
   0  -3  16   14.24    2.82
   0  -3  16   15.53    2.86
   0  -3  16   15.19    2.72
   0  -3  15  428.36   14.23
   0   3 -15  444.39   14.25
   0   3 -15  460.50   12.81
   0  -3  15  452.35   14.73
   0  -3  14 2386.51   47.82
   0   3 -14 2491.93   44.99
   0   3 -14 2451.24   47.68
   0  -3  14 2404.59   48.22
   0  -3  13  352.22   13.26
   0   3 -13  348.77   10.79
   0   3 -13  380.55   11.74
   0   3 -13  386.74   13.42
   0  -3  13  379.72   13.88
   0  -3  12 1620.49   38.15
   0  -3  12 1554.14   34.61
   0   3 -12 1607.54   40.41
   0  -3  12 1511.33   40.56
   0   3 -12 1598.48   31.55
   0   3 -12 1646.65   34.01
   0  -3  12 1584.47   34.47
   0   3 -11  144.99    8.71
   0  -3  11  151.61   10.46
   0  -3  11  153.42    6.50
   0   3 -11  138.97    9.42
   0  -3  11  144.24    8.95
   0   3 -11  155.38    7.53
   0  -3  11  137.70    7.57
   0   3 -11  138.79    6.38
   0  -3  11  134.15    7.61
   0  -3  10  668.55   17.95
   0  -3  10  706.94   16.91
   0  -3  10  657.54   22.31
   0   3 -10  662.70   19.56
   0  -3  10  657.68   15.39
   0   3 -10  652.47   15.72
   0  -3  10  677.16   18.20
   0   3 -10  667.85   22.19
   0  -3  10  631.72   19.66
   0   3 -10  684.43   17.11
   0  -3   9  187.50    7.33
   0   3  -9  183.25   10.27
   0  -3   9  178.93    6.45
   0  -3   9  180.34   10.22
   0  -3   9  185.61    8.06
   0   3  -9  179.70    6.72
   0  -3   9  189.21    8.19
   0   3  -9  182.74    7.21
   0  -3   9  176.31    8.99
   0  -3   9  176.50   10.24
   0   3  -9  175.95    8.68
   0   3  -8 3602.65   60.07
   0   3  -8 3772.98   67.86
   0  -3   8 3669.15   62.05
   0  -3   8 3645.28   67.42
   0   3  -8 3583.39   59.53
   0  -3   8 3462.52   64.03
   0  -3   8 3602.15   67.36
   0   3  -8 3543.57   59.35
   0  -3   8 3661.98   61.90
   0   3  -8 3559.36   59.55
   0  -3   8 3504.17   58.69
   0  -3   8 3587.46   60.46
   0   3  -8 3571.60   63.92
   0  -3   7 3770.74   61.13
   0   3  -7 3954.23   68.27
   0   3  -7 3684.22   65.32
   0  -3   7 3875.33   69.19
   0  -3   7 3840.05   66.08
   0   3  -7 3737.82   62.12
   0   3  -7 3720.04   62.22
   0  -3   7 3871.73   69.30
   0  -3   6  829.71   19.86
   0   3  -6  918.82   20.82
   0   3  -6  830.21   17.41
   0   3  -6  862.78   18.78
   0  -3   6  918.73   22.13
   0  -3   6  901.23   22.48
   0  -3   6  874.66   16.48
   0   3  -6  847.25   19.41
   0   3  -6  832.79   17.54
   0  -3   5   87.77    3.43
   0  -3   5   91.61    5.91
   0   3  -5   89.05    4.73
   0  -3   5   85.70    4.74
   0  -3   5   88.95    4.82
   0   3  -5   84.23    4.41
   0   3  -5   85.74    4.61
   0  -3   4 5692.15   97.37
   0   3  -4 6311.93   96.76
   0  -3   4 5996.76   97.07
   0   3  -4 6077.65   95.52
   0   3  -4 5962.73   95.80
   0   3  -3  969.46   19.31
   0  -3   3  967.21   20.52
   0   3  -3  927.42   18.74
   0   3  -3  922.19   17.94
   0   3  -2 2337.65   40.60
   0  -3   2 2359.72   42.06
   0   3  -2 2274.30   40.21
   0  -3   2 2394.36   39.50
   0   3  -1 1024.23   20.92
   0   3  -1 1033.34   19.69
   0  -3   0    8.12    1.85
   0  -3   0   10.14    2.07
   0   3   0    8.04    1.77
   0   3   0   10.57    1.68
   0   3   1  485.64   12.22
   0  -3  -1  468.25   11.74
   0  -3  -1  450.88   12.12
   0  -3  -1  452.18   11.39
   0   3   1  467.89   11.60
   0  -3  -2 6167.73  100.03
   0   3   2 6305.80  100.38
   0  -3  -2 6179.06   99.40
   0  -3  -2 6292.63  100.57
   0  -3  -3 3047.85   52.74
   0  -3  -3 2960.78   50.14
   0  -3  -4  212.63    7.05
   0  -3  -4  196.74    8.00
   0   3   4  220.27    8.85
   0  -3  -5   45.50    3.48
   0   3   5   49.47    4.42
   0  -3  -5   48.15    4.20
   0  -3  -6 1118.54   22.17
   0   3   6 1089.46   27.31
   0   3   6 1042.21   25.92
   0  -3  -6 1057.19   24.99
   0  -3  -6 1065.43   21.07
   0  -3  -6 1010.95   21.33
   0  -3  -7   35.43    4.23
   0   3   7   38.55    4.49
   0  -3  -7   46.16    3.66
   0  -3  -7   36.69    3.33
   0   3   7   36.70    4.89
   0  -3  -7   42.23    3.61
   0  -3  -8 1046.02   23.23
   0   3   8 1000.62   27.48
   0   3   8  999.85   29.26
   0  -3  -8 1072.69   23.32
   0   3   9 1834.19   43.64
   0   3   9 1737.83   41.21
   0  -3  -9 1807.36   35.81
   0  -3  -9 1755.09   35.51
   0  -3 -10   57.86    4.65
   0   3  10   48.13    5.83
   0   3  10   45.40    6.61
   0  -3 -10   54.19    4.87
   0  -3 -11    5.31    2.38
   0  -3 -11    8.64    2.25
   0  -3 -11    6.22    2.55
   0  -3 -11    9.33    2.62
   0  -3 -12  915.46   21.96
   0  -3 -12  885.34   21.55
   0  -3 -12  887.08   21.69
   0  -3 -12  859.05   21.48
   0  -3 -13  887.92   20.90
   0  -3 -13  884.61   20.69
   0  -3 -13  882.37   20.78
   0  -3 -13  877.42   20.79
   0  -3 -14   57.62    3.72
   0  -3 -14   54.01    3.86
   0  -3 -14   60.18    4.14
   0  -3 -14   55.79    4.05
   0  -3 -14   58.55    4.10
   0  -3 -15   59.09    3.46
   0  -3 -15   62.56    3.26
   0  -3 -15   63.37    3.61
   0  -3 -15   65.64    3.67
   0  -4  17   40.09    3.48
   0  -4  17   39.38    3.51
   0  -4  16   66.76    4.95
   0  -4  16   72.46    5.22
   0   4 -15   77.61    4.48
   0  -4  15   83.19    5.99
   0  -4  15   76.52    5.88
   0   4 -15   73.54    5.20
   0   4 -15   67.25    4.47
   0  -4  14   11.56    3.08
   0   4 -14   10.09    2.26
   0   4 -14   12.14    2.51
   0  -4  14   10.19    3.13
   0   4 -14   10.68    2.08
   0  -4  13  762.07   21.75
   0  -4  13  764.18   21.53
   0   4 -13  795.01   20.05
   0  -4  13  811.30   20.41
   0   4 -13  796.51   19.09
   0  -4  12 1570.41   34.72
   0  -4  12 1556.73   33.20
   0  -4  12 1501.98   41.65
   0  -4  12 1530.92   34.77
   0   4 -12 1609.21   37.77
   0   4 -12 1641.30   32.04
   0  -4  12 1657.87   38.76
   0   4 -12 1591.62   39.76
   0  -4  11  581.62   22.52
   0   4 -11  573.68   19.16
   0  -4  11  583.37   19.66
   0  -4  11  582.20   22.23
   0   4 -11  565.76   20.13
   0  -4  11  598.89   17.43
   0  -4  11  588.87   16.48
   0  -4  11  575.87   17.36
   0  -4  11  596.00   14.83
   0   4 -11  595.55   15.33
   0  -4  10   92.78    4.95
   0  -4  10   99.11    6.15
   0   4 -10   98.26    5.36
   0   4 -10   96.42    5.32
   0   4 -10  101.12    7.09
   0  -4  10   83.37    8.11
   0  -4  10   92.07    5.72
   0   4 -10   90.97    7.06
   0   4 -10   93.15    5.18
   0  -4  10   88.79    8.18
   0  -4  10   98.71    7.29
   0  -4  10   98.47    6.23
   0   4  -9 1080.04   23.14
   0   4  -9 1065.10   26.53
   0  -4   9 1056.26   21.66
   0  -4   9 1036.62   29.75
   0  -4   9 1053.44   23.56
   0  -4   9 1070.16   30.39
   0  -4   9 1014.32   26.89
   0   4  -9 1075.92   23.07
   0   4  -9 1069.22   22.40
   0   4  -9 1047.67   26.82
   0  -4   9 1133.12   24.55
   0  -4   9 1165.55   24.51
   0  -4   8 1226.80   25.02
   0   4  -8 1218.81   25.16
   0  -4   8 1248.31   25.42
   0  -4   8 1187.55   31.78
   0  -4   8 1276.13   25.86
   0   4  -8 1213.84   28.02
   0  -4   8 1201.60   28.59
   0  -4   8 1167.96   23.35
   0  -4   8 1185.98   31.19
   0   4  -8 1183.42   25.07
   0   4  -8 1228.66   24.30
   0  -4   8 1312.26   25.89
   0   4  -8 1218.76   28.19
   0   4  -7  440.63   14.24
   0  -4   7  443.92   16.58
   0  -4   7  472.86   12.26
   0   4  -7  455.35   11.58
   0  -4   7  426.40   14.27
   0  -4   7  464.20   16.51
   0   4  -7  475.12   12.43
   0  -4   7  446.26   11.04
   0  -4   7  483.18   12.34
   0   4  -7  460.35   13.93
   0   4  -7  475.00   12.55
   0  -4   6 1038.60   26.15
   0  -4   6 1030.26   23.96
   0  -4   6 1008.51   26.62
   0  -4   6 1024.22   19.70
   0   4  -6 1059.27   21.01
   0   4  -6 1042.62   21.09
   0   4  -6  998.11   23.40
   0  -4   5 1131.56   20.84
   0  -4   5 1075.19   25.01
   0   4  -5 1118.07   24.53
   0   4  -5 1121.01   23.84
   0   4  -5 1146.84   21.65
   0   4  -5 1169.49   21.84
   0   4  -4  398.32   11.66
   0  -4   4  413.40    9.48
   0   4  -4  418.91    9.92
   0   4  -4  414.90   12.21
   0  -4   4  386.66   12.59
   0   4  -4  411.62    9.81
   0  -4   3 2088.43   40.03
   0  -4   3 2063.07   34.94
   0   4  -3 2098.98   38.91
   0   4  -3 2066.98   38.36
   0   4  -3 2050.37   35.01
   0   4  -3 2092.38   34.98
   0  -4   2 4050.94   64.57
   0  -4   2 4030.87   64.91
   0   4  -2 3944.32   68.30
   0   4  -2 3948.46   68.81
   0  -4   1  209.24    8.48
   0   4  -1  202.19    8.14
   0  -4   1  199.85    6.07
   0  -4   1  183.28    7.42
   0  -4   1  199.37    6.21
   0  -4   0 1243.41   21.95
   0  -4   0 1196.65   25.75
   0  -4   0 1137.80   21.93
   0   4   0 1190.43   25.25
   0   4   0 1211.10   24.19
   0  -4   0 1163.89   21.93
   0  -4   0 1140.36   24.17
   0   4   1 1301.13   27.52
   0  -4  -1 1298.00   27.42
   0   4   1 1284.29   26.34
   0  -4  -1 1310.44   24.06
   0  -4  -2  702.37   17.45
   0  -4  -2  675.87   15.02
   0  -4  -2  713.44   17.78
   0  -4  -2  721.70   15.32
   0   4   2  716.51   18.27
   0   4   2  717.58   17.60
   0   4   3  461.63   13.81
   0  -4  -3  457.17   13.44
   0  -4  -3  435.05   11.34
   0   4   3  443.64   14.14
   0  -4  -3  443.76   11.43
   0  -4  -4 3523.54   57.50
   0  -4  -4 3451.86   57.94
   0  -4  -4 3389.82   58.16
   0  -4  -4 3417.74   61.71
   0  -4  -4 3496.98   57.86
   0  -4  -4 3439.48   57.23
   0  -4  -4 3467.38   57.88
   0   4   4 3497.32   62.67
   0  -4  -4 3344.68   57.98
   0  -4  -5  953.82   20.45
   0  -4  -5  974.00   20.52
   0  -4  -5  917.35   19.72
   0  -4  -5  962.52   20.91
   0  -4  -5  993.65   20.04
   0  -4  -5  950.59   20.37
   0   4   5  941.56   24.22
   0  -4  -5  922.01   20.23
   0  -4  -6    8.95    2.06
   0  -4  -6    8.79    2.24
   0  -4  -6    9.95    1.99
   0  -4  -6    8.00    2.07
   0   4   6   11.52    2.87
   0  -4  -6    9.96    2.15
   0   4   7  910.16   25.70
   0  -4  -7  921.63   21.05
   0  -4  -7  928.97   20.76
   0   4   7  911.51   27.18
   0  -4  -7  857.48   19.89
   0  -4  -7  936.70   21.23
   0  -4  -7  895.32   20.85
   0  -4  -7  927.71   21.15
   0   4   8 2855.32   60.98
   0  -4  -8 2985.81   52.99
   0  -4  -8 3031.76   53.25
   0   4   8 2897.81   59.48
   0  -4  -8 2884.12   52.73
   0  -4  -8 2911.75   51.42
   0  -4  -8 2917.43   52.22
   0   4   9   91.01    8.77
   0   4   9  107.64    8.59
   0  -4  -9  115.29    6.60
   0  -4  -9  107.67    6.46
   0  -4  -9  115.23    6.69
   0  -4  -9  102.36    6.09
   0  -4 -10  499.64   15.17
   0  -4 -10  509.23   15.21
   0  -4 -10  516.72   15.38
   0  -4 -10  528.79   14.67
   0  -4 -10  508.05   14.86
   0  -4 -11  240.27    9.60
   0  -4 -11  228.88    8.89
   0  -4 -11  234.75    9.55
   0  -4 -11  238.29    9.30
   0  -4 -11  227.96    9.42
   0  -4 -12    6.48    1.93
   0  -4 -12    5.92    2.10
   0  -4 -12    4.33    2.00
   0  -4 -12    8.01    2.24
   0  -4 -12    4.94    1.69
   0  -4 -13  236.08    8.40
   0  -4 -13  250.30    8.55
   0  -4 -13  257.26    8.06
   0  -4 -13  246.79    8.48
   0  -4 -13  242.54    8.31
   0  -4 -14  784.84   15.89
   0  -4 -14  807.96   16.60
   0  -4 -14  806.16   16.72
   0  -4 -14  805.23   16.74
   0  -5  17  774.12   17.78
   0  -5  17  760.94   17.50
   0  -5  16  368.38   11.96
   0   5 -16  376.29   10.05
   0  -5  16  356.89   11.96
   0   5 -15    7.93    1.93
   0  -5  15    8.92    2.53
   0  -5  15    5.14    2.23
   0   5 -15    7.12    1.75
   0  -5  14   23.34    3.53
   0   5 -14   18.27    2.66
   0  -5  14   14.92    2.87
   0  -5  14   20.58    3.47
   0   5 -13  602.63   15.81
   0  -5  13  585.41   17.80
   0  -5  13  597.32   17.79
   0   5 -12   95.65    7.80
   0  -5  12   89.13    6.26
   0  -5  12  109.82    6.89
   0  -5  12   96.91    9.61
   0  -5  12   88.79    9.03
   0   5 -12  112.09    6.13
   0  -5  12  106.83    6.96
   0  -5  11 1288.51   38.18
   0   5 -11 1350.63   29.39
   0  -5  11 1394.34   30.70
   0  -5  11 1395.09   34.83
   0  -5  11 1280.20   38.34
   0   5 -11 1379.07   28.64
   0   5 -11 1417.84   34.59
   0  -5  11 1365.03   30.33
   0  -5  11 1388.84   30.44
   0   5 -11 1370.82   29.30
   0  -5  11 1402.71   27.73
   0   5 -10  757.28   19.50
   0  -5  10  750.77   23.27
   0   5 -10  787.09   23.19
   0  -5  10  767.11   17.82
   0  -5  10  709.28   26.36
   0  -5  10  706.20   25.91
   0  -5  10  789.17   19.96
   0  -5  10  792.87   20.14
   0   5 -10  763.92   19.44
   0  -5  10  813.95   20.06
   0   5 -10  817.14   18.97
   0  -5   9   41.42    6.01
   0  -5   9   46.51    4.17
   0   5  -9   45.30    4.04
   0  -5   9   44.45    3.45
   0   5  -9   41.34    3.82
   0   5  -9   44.96    4.98
   0  -5   9   40.66    3.86
   0   5  -9   43.68    3.74
   0  -5   9   39.48    5.65
   0  -5   8  375.16   17.23
   0   5  -8  445.91   12.77
   0  -5   8  400.73   12.65
   0  -5   8  390.48   16.95
   0  -5   8  480.59   13.29
   0  -5   8  435.95   12.61
   0  -5   8  426.91   11.46
   0   5  -8  436.95   15.41
   0   5  -8  429.49   12.50
   0   5  -8  436.28   12.32
   0  -5   7 2590.97   49.00
   0   5  -7 2732.91   48.54
   0   5  -7 2787.91   48.63
   0  -5   7 2497.85   56.98
   0  -5   7 3056.32   50.11
   0   5  -7 2708.63   48.64
   0   5  -7 2733.18   53.23
   0  -5   7 2884.67   48.85
   0  -5   7 2785.49   47.33
   0  -5   7 2510.39   55.86
   0   5  -6  978.30   24.55
   0  -5   6 1062.48   21.14
   0   5  -6  990.42   21.09
   0  -5   6  915.06   27.15
   0  -5   6  990.04   20.21
   0  -5   6 1086.32   22.11
   0   5  -6  998.44   20.85
   0  -5   6  978.97   21.44
   0   5  -6 1014.27   20.84
   0  -5   6  875.82   26.07
   0  -5   5  886.79   18.95
   0  -5   5  833.67   22.62
   0   5  -5  868.49   18.19
   0   5  -5  860.42   21.35
   0  -5   5  847.17   17.85
   0   5  -5  804.82   22.01
   0  -5   5  834.55   24.32
   0   5  -5  881.01   18.33
   0  -5   4   28.74    3.79
   0  -5   4   24.40    2.37
   0   5  -4   26.87    2.46
   0   5  -4   23.34    3.27
   0  -5   4   23.03    2.54
   0   5  -4   24.16    2.29
   0   5  -4   22.86    3.21
   0  -5   4   28.13    4.01
   0   5  -3  491.45   15.75
   0  -5   3  523.95   16.19
   0  -5   3  505.16   12.11
   0   5  -3  518.48   15.34
   0  -5   3  515.52   12.51
   0  -5   2   21.75    2.49
   0   5  -2   18.03    3.01
   0   5  -2   19.43    3.13
   0  -5   2   21.37    3.30
   0  -5   2   26.04    2.48
   0  -5   2   16.67    2.80
   0  -5   1 4213.04   71.16
   0   5  -1 4504.04   76.44
   0  -5   1 4489.59   77.13
   0  -5   1 4337.37   71.29
   0  -5   1 4368.30   71.26
   0  -5   0 2948.77   50.75
   0  -5   0 3053.10   50.60
   0  -5   0 3075.62   50.56
   0   5   0 2958.18   55.87
   0  -5   0 3056.99   56.24
   0  -5   0 2889.28   50.73
   0  -5  -1  355.48    9.68
   0  -5  -1  357.44    9.68
   0  -5  -1  340.24    9.27
   0  -5  -1  343.38    9.57
   0   5   1  338.37   12.49
   0  -5  -1  344.40   12.59
   0  -5  -1  342.89    9.59
   0  -5  -1  343.59    9.24
   0  -5  -1  361.23    9.93
   0  -5  -1  340.91    9.85
   0  -5  -2  108.63    5.03
   0  -5  -2  109.15    5.07
   0  -5  -2  112.01    4.99
   0  -5  -2  124.51    5.48
   0  -5  -2  110.08    5.20
   0  -5  -2  103.55    5.20
   0   5   2  111.70    7.05
   0  -5  -2  102.06    5.22
   0  -5  -2  116.46    5.29
   0  -5  -2  115.90    5.18
   0  -5  -2  114.95    5.02
   0  -5  -3 1581.38   30.45
   0   5   3 1596.62   34.96
   0  -5  -3 1688.94   30.88
   0  -5  -3 1666.19   30.64
   0  -5  -3 1571.76   30.35
   0  -5  -3 1624.15   30.24
   0  -5  -3 1653.58   31.04
   0   5   3 1626.92   36.15
   0  -5  -3 1618.00   30.83
   0  -5  -3 1615.45   31.01
   0  -5  -3 1693.44   31.03
   0  -5  -4  813.81   18.47
   0  -5  -4  835.11   18.94
   0  -5  -4  838.58   18.42
   0  -5  -4  829.01   18.96
   0  -5  -4  840.89   19.34
   0  -5  -4  841.22   18.90
   0   5   4  854.01   23.53
   0  -5  -4  869.18   18.94
   0   5   4  855.22   23.25
   0  -5  -4  853.27   18.54
   0  -5  -4  859.28   18.94
   0  -5  -5  952.51   20.52
   0   5   5  960.92   26.22
   0  -5  -5  925.07   21.35
   0  -5  -5  948.62   21.04
   0  -5  -5  931.36   20.69
   0   5   5  895.67   25.28
   0  -5  -5  950.54   21.26
   0  -5  -5  949.42   21.14
   0   5   6 1056.17   28.75
   0  -5  -6 1065.11   23.63
   0  -5  -6 1067.83   22.91
   0  -5  -6 1062.81   23.14
   0   5   6 1059.42   28.66
   0  -5  -6 1055.84   23.66
   0  -5  -6 1059.69   23.48
   0  -5  -7  244.02    9.44
   0   5   7  234.43   12.51
   0  -5  -7  236.49    9.42
   0   5   7  222.56   12.83
   0   5   7  242.89   12.53
   0  -5  -7  250.30    9.66
   0  -5  -7  252.11    9.13
   0  -5  -7  235.03    8.99
   0  -5  -8   53.60    4.64
   0  -5  -8   43.46    3.88
   0  -5  -8   47.38    4.09
   0  -5  -8   50.22    4.36
   0   5   8   34.16    5.07
   0  -5  -8   49.35    4.45
   0   5   8   52.96    6.01
   0  -5  -9  588.26   16.32
   0  -5  -9  583.40   16.20
   0  -5  -9  547.23   15.18
   0  -5  -9  576.07   15.33
   0  -5  -9  558.37   15.44
   0  -5  -9  580.06   16.04
   0  -5  -9  554.31   15.22
   0  -5 -10 1102.64   24.46
   0  -5 -10 1076.42   23.38
   0  -5 -10 1029.03   23.50
   0  -5 -10 1096.36   24.48
   0  -5 -10 1097.28   24.25
   0  -5 -11   29.47    3.23
   0  -5 -11   25.37    3.15
   0  -5 -11   24.92    2.78
   0  -5 -11   22.96    3.05
   0  -5 -11   23.43    2.76
   0  -5 -12   43.92    3.41
   0  -5 -12   44.42    3.21
   0  -5 -12   45.79    3.56
   0  -5 -12   45.56    3.54
   0  -5 -13   96.82    4.22
   0  -5 -13   98.73    4.38
   0  -5 -13  107.29    4.55
   0  -6  16  649.81   15.74
   0  -6  16  631.22   15.78
   0   6 -16  640.64   14.09
   0  -6  15  785.52   19.46
   0   6 -15  795.67   17.63
   0  -6  15  731.82   18.66
   0  -6  15  794.64   19.32
   0  -6  14   19.24    3.17
   0  -6  14   17.34    2.95
   0   6 -14   16.39    2.56
   0  -6  14   17.29    3.08
   0  -6  13  206.86    9.20
   0  -6  13  196.09    9.14
   0  -6  13  193.95    9.16
   0   6 -13  206.91    8.49
   0  -6  12  951.38   23.25
   0   6 -12  947.19   23.04
   0  -6  12  956.74   23.50
   0  -6  12  936.80   23.62
   0   6 -12  986.03   22.56
   0   6 -12  953.65   23.15
   0  -6  11 1254.97   25.87
   0  -6  11 1254.51   28.16
   0   6 -11 1233.06   27.68
   0   6 -11 1255.67   27.65
   0  -6  11 1046.05   35.79
   0   6 -11 1221.83   32.52
   0  -6  11 1104.69   35.92
   0   6 -11 1252.99   26.99
   0  -6  10  178.75    8.51
   0   6 -10  158.46    7.63
   0  -6  10  135.46   11.50
   0   6 -10  155.60    7.49
   0  -6  10  158.87    7.89
   0  -6  10  126.72   10.70
   0  -6  10  154.32    6.86
   0   6 -10  151.20    7.59
   0   6 -10  145.51    9.70
   0   6  -9  440.74   16.97
   0   6  -9  429.25   13.08
   0  -6   9  440.24   13.40
   0  -6   9  364.04   18.10
   0  -6   9  428.29   12.27
   0   6  -9  419.50   13.04
   0  -6   9  383.14   19.06
   0  -6   9  403.16   14.06
   0   6  -9  436.93   13.18
   0  -6   8  421.10   12.95
   0   6  -8  397.63   12.29
   0   6  -8  358.19   15.05
   0  -6   8  383.67   11.33
   0  -6   8  320.22   16.34
   0   6  -8  390.02   12.00
   0  -6   8  372.37   12.62
   0  -6   8  354.51   17.53
   0   6  -8  374.68   11.77
   0  -6   8  406.16   12.29
   0  -6   7    1.21    2.31
   0  -6   7    4.80    1.73
   0  -6   7    4.77    2.10
   0  -6   7    5.11    2.13
   0   6  -7    6.77    2.01
   0  -6   7    5.86    1.70
   0   6  -7    8.19    1.89
   0   6  -7    8.20    1.85
   0   6  -7    9.50    2.82
   0  -6   6 1729.89   33.08
   0  -6   6 1613.06   40.41
   0  -6   6 1807.28   33.84
   0  -6   6 1594.48   37.88
   0  -6   6 1713.49   33.26
   0   6  -6 1658.33   38.00
   0   6  -6 1627.88   31.97
   0   6  -6 1624.92   31.85
   0  -6   6 1687.98   32.01
   0   6  -5 3273.63   55.46
   0  -6   5 3227.78   56.56
   0  -6   5 3141.91   64.27
   0  -6   5 3163.82   55.78
   0  -6   5 3233.94   55.73
   0  -6   5 3275.96   56.28
   0   6  -5 3112.68   61.90
   0  -6   5 3214.91   62.70
   0   6  -5 3209.50   55.28
   0  -6   5 3051.02   55.72
   0  -6   4  140.82    6.54
   0  -6   4  147.83    6.47
   0  -6   4  156.57    6.86
   0  -6   4  163.09    6.61
   0  -6   4  157.79    6.56
   0  -6   4  151.43    9.07
   0  -6   4  144.82    6.60
   0   6  -4  150.60    8.78
   0  -6   4  138.71    6.45
   0   6  -4  151.57    8.66
   0  -6   4  137.83    8.43
   0  -6   3   13.11    2.48
   0   6  -3   13.88    2.94
   0  -6   3   17.57    3.46
   0  -6   3   17.57    2.41
   0  -6   3   16.40    2.34
   0  -6   3   17.62    2.62
   0   6  -3   19.32    3.41
   0  -6   3   13.65    2.64
   0  -6   3   16.75    2.53
   0  -6   3   18.16    2.78
   0  -6   3   17.60    2.66
   0  -6   2 1290.13   26.34
   0   6  -2 1330.41   31.27
   0  -6   2 1338.98   26.22
   0  -6   2 1288.57   26.01
   0  -6   2 1294.66   25.79
   0  -6   2 1270.64   26.24
   0  -6   2 1245.82   25.74
   0  -6   2 1350.32   26.05
   0  -6   2 1332.34   26.50
   0  -6   2 1268.06   25.84
   0  -6   2 1301.01   31.64
   0  -6   2 1311.12   26.14
   0   6  -2 1292.67   31.36
   0  -6   1 1760.28   32.61
   0  -6   1 1683.84   32.56
   0  -6   1 1668.79   32.23
   0  -6   1 1659.92   32.58
   0   6  -1 1742.50   38.20
   0   6  -1 1733.56   38.12
   0  -6   1 1691.89   32.21
   0  -6   1 1679.58   38.15
   0  -6   1 1728.38   32.35
   0  -6   1 1684.06   32.71
   0  -6   1 1829.55   33.10
   0  -6   1 1726.03   32.34
   0  -6   0  328.50    9.86
   0  -6   0  324.05    9.80
   0  -6   0  329.93   10.18
   0  -6   0  320.97    9.75
   0  -6   0  319.45    9.83
   0  -6   0  318.12    9.99
   0  -6   0  316.08    9.73
   0   6   0  327.94   13.30
   0  -6   0  317.23   13.27
   0  -6  -1 1492.95   29.39
   0  -6  -1 1490.35   29.77
   0  -6  -1 1560.43   29.70
   0  -6  -1 1477.42   29.50
   0  -6  -1 1512.76   29.05
   0  -6  -1 1556.27   29.73
   0  -6  -1 1536.24   35.38
   0   6   1 1590.45   35.67
   0  -6  -1 1526.89   30.29
   0  -6  -1 1557.53   29.71
   0  -6  -1 1525.79   30.07
   0  -6  -2   18.60    2.82
   0  -6  -2   20.11    2.77
   0   6   2   16.19    3.37
   0  -6  -2   18.63    2.51
   0  -6  -2   17.55    2.59
   0  -6  -2   18.18    2.60
   0  -6  -2   16.51    2.49
   0  -6  -2    7.11    2.18
   0  -6  -2   16.95    2.51
   0  -6  -2   16.25    2.50
   0  -6  -3    1.97    1.62
   0  -6  -3    2.69    1.56
   0   6   3   -0.31    1.66
   0  -6  -3    1.76    1.72
   0  -6  -3    0.87    1.58
   0  -6  -3    3.54    1.57
   0  -6  -3    1.61    1.46
   0  -6  -3    1.19    1.59
   0  -6  -4 1446.50   30.00
   0  -6  -4 1450.01   29.43
   0  -6  -4 1452.30   29.57
   0  -6  -4 1493.53   29.86
   0  -6  -4 1466.21   29.55
   0  -6  -4 1456.26   29.77
   0  -6  -4 1451.74   29.05
   0   6   4 1475.99   36.00
   0  -6  -4 1465.18   29.62
   0  -6  -4 1522.60   30.21
   0  -6  -5 1791.31   34.37
   0  -6  -5 1779.97   34.68
   0  -6  -5 1813.90   35.37
   0  -6  -5 1800.85   35.57
   0  -6  -5 1775.87   35.00
   0   6   5 1796.50   42.02
   0  -6  -5 1759.84   34.95
   0  -6  -5 1785.91   35.17
   0  -6  -6  450.04   13.49
   0  -6  -6  418.69   13.07
   0   6   6  401.65   17.72
   0  -6  -6  439.03   13.03
   0  -6  -6  437.04   12.84
   0  -6  -6  461.20   13.69
   0  -6  -6  462.43   13.52
   0   6   6  472.59   18.19
   0  -6  -7  198.23    8.58
   0  -6  -7  205.40    8.63
   0  -6  -7  189.69    8.28
   0  -6  -7  195.53    8.32
   0  -6  -7  192.52    8.12
   0  -6  -7  203.56    8.15
   0  -6  -8  587.08   15.87
   0  -6  -8  567.14   14.99
   0  -6  -8  600.03   15.73
   0  -6  -8  547.18   15.26
   0  -6  -8  568.88   15.66
   0  -6  -8  557.68   15.06
   0  -6  -9   96.90    5.65
   0  -6  -9   93.84    5.54
   0  -6  -9   86.72    5.18
   0  -6  -9   84.98    5.01
   0  -6  -9   85.99    5.00
   0  -6  -9   88.37    5.28
   0  -6 -10  376.84   10.56
   0  -6 -10  381.88   11.02
   0  -6 -10  381.57   11.22
   0  -6 -10  387.07   11.32
   0  -6 -11  959.98   20.40
   0  -6 -11  972.91   20.40
   0  -6 -12  211.91    6.31
   0  -6 -12  203.85    6.19
   0   7 -16  309.07    8.16
   0  -7  15    4.52    1.72
   0   7 -15    7.11    1.64
   0  -7  14  218.38    8.87
   0   7 -14  236.56    8.26
   0  -7  14  231.06    8.73
   0  -7  13    5.94    2.16
   0   7 -13    5.74    1.87
   0   7 -13    3.99    1.81
   0   7 -13    6.93    1.94
   0  -7  13    5.95    2.24
   0  -7  12   52.78    5.50
   0   7 -12   41.58    3.99
   0  -7  12   39.83    4.13
   0  -7  12   51.13    4.61
   0   7 -12   39.50    3.90
   0   7 -12   36.64    3.72
   0   7 -11  862.62   21.19
   0  -7  11  840.56   20.09
   0  -7  11  844.18   21.52
   0   7 -11  819.75   20.97
   0   7 -11  824.32   21.06
   0  -7  10 2532.72   46.88
   0   7 -10 2497.00   48.09
   0   7 -10 2493.96   47.89
   0   7 -10 2462.87   47.59
   0  -7  10 2455.25   47.83
   0  -7  10 2619.45   48.91
   0  -7   9  453.12   21.19
   0  -7   9  495.73   14.78
   0  -7   9  513.08   14.47
   0  -7   9  527.31   15.72
   0   7  -9  475.40   19.09
   0   7  -9  485.23   14.58
   0   7  -9  528.05   15.56
   0   7  -9  498.25   14.69
   0   7  -8   11.27    3.36
   0  -7   8   14.63    2.54
   0   7  -8   15.50    2.54
   0   7  -8   13.46    2.86
   0  -7   8   15.78    3.25
   0  -7   8   11.58    2.74
   0   7  -8   13.76    2.43
   0  -7   8    7.44    3.57
   0   7  -7    4.81    1.79
   0  -7   7    9.56    2.72
   0  -7   7    5.18    3.07
   0   7  -7    5.39    2.28
   0   7  -7    4.63    2.62
   0   7  -7    3.93    1.64
   0  -7   7   11.08    2.78
   0  -7   7    9.11    2.17
   0  -7   7    6.31    2.18
   0   7  -6 1931.64   40.02
   0  -7   6 2006.88   39.59
   0  -7   6 2021.94   38.98
   0  -7   6 1886.94   45.26
   0   7  -6 2026.12   38.20
   0  -7   6 2027.57   40.01
   0  -7   6 1999.44   38.87
   0   7  -6 2042.59   38.33
   0   7  -6 1932.54   45.62
   0  -7   6 2052.83   39.47
   0  -7   6 1971.00   45.85
   0  -7   5  222.31    9.19
   0  -7   5  226.87    9.32
   0  -7   5  231.95    9.05
   0  -7   5  236.32    9.62
   0   7  -5  217.37   11.98
   0  -7   5  223.99   12.28
   0  -7   5  253.01    9.30
   0  -7   5  234.60    9.01
   0  -7   4 2298.44   44.24
   0   7  -4 2285.97   50.39
   0  -7   4 2230.36   43.33
   0  -7   4 2360.46   43.45
   0  -7   4 2262.89   43.78
   0  -7   4 2187.75   50.16
   0   7  -3  903.79   26.11
   0  -7   3  925.73   21.05
   0  -7   3  921.49   21.21
   0  -7   3  876.72   20.55
   0  -7   3  882.03   20.63
   0   7  -3  921.22   25.95
   0  -7   3  944.69   21.53
   0  -7   3  941.98   21.02
   0  -7   3  949.77   20.97
   0  -7   3  874.99   21.23
   0  -7   3  891.03   21.16
   0  -7   3  868.44   26.36
   0  -7   2    0.99    1.69
   0  -7   2    0.67    1.74
   0  -7   2   -0.31    2.17
   0  -7   2   -0.46    2.16
   0  -7   2    0.32    1.64
   0  -7   2    0.84    1.75
   0  -7   2    0.82    1.63
   0   7  -2    4.99    2.49
   0  -7   2   -0.17    1.76
   0  -7   2    1.36    2.13
   0  -7   2    1.12    1.78
   0   7  -2    1.59    1.86
   0  -7   1  250.22    9.30
   0   7  -1  236.76   12.06
   0  -7   1  244.39   12.68
   0   7  -1  264.48   12.62
   0  -7   1  239.54    9.04
   0  -7   1  250.92    9.42
   0  -7   1  244.16    9.31
   0  -7   1  230.46    9.38
   0  -7   1  251.95    9.12
   0  -7   1  265.45    9.29
   0  -7   1  239.54    9.23
   0  -7   1  247.75    9.12
   0   7   0 1954.59   43.55
   0  -7   0 1900.45   36.91
   0  -7   0 1912.05   36.50
   0  -7   0 1900.27   36.79
   0  -7   0 1965.03   36.57
   0  -7   0 1843.70   43.29
   0  -7   0 1964.04   36.52
   0  -7   0 1825.86   37.27
   0  -7   0 1821.94   36.61
   0  -7   0 1964.13   37.39
   0  -7   0 1913.46   36.77
   0   7   0 1867.92   42.73
   0  -7  -1  669.22   17.48
   0   7   1  672.96   22.17
   0  -7  -1  684.49   17.55
   0  -7  -1  683.46   17.18
   0  -7  -1  674.30   17.42
   0  -7  -1  700.05   17.22
   0  -7  -1  706.48   17.30
   0  -7  -1  721.12   18.07
   0  -7  -2  215.26    8.74
   0  -7  -2  211.81    8.66
   0  -7  -2  204.10    8.33
   0  -7  -2  211.02    8.32
   0  -7  -2  224.29    8.65
   0  -7  -2  212.54    8.46
   0   7   2  222.60   11.99
   0  -7  -2  224.25    9.05
   0  -7  -3   89.53    5.45
   0  -7  -3   94.63    5.74
   0  -7  -3   92.33    5.54
   0  -7  -3   85.14    5.33
   0  -7  -3   81.12    5.29
   0  -7  -3   89.98    5.73
   0   7   3   82.19    7.60
   0  -7  -3   90.21    5.62
   0  -7  -4  106.88    5.98
   0  -7  -4  103.81    6.01
   0  -7  -4  105.28    6.01
   0  -7  -4   99.09    5.92
   0  -7  -4  109.74    6.18
   0  -7  -4  110.56    6.18
   0  -7  -4  106.33    6.19
   0  -7  -5    2.82    1.81
   0  -7  -5    4.63    2.09
   0  -7  -5    7.79    2.35
   0  -7  -5    4.62    2.15
   0  -7  -5    4.24    2.04
   0  -7  -5    4.41    2.18
   0  -7  -5    2.95    1.94
   0  -7  -6 1359.44   28.30
   0  -7  -6 1396.25   28.87
   0  -7  -6 1427.47   29.10
   0  -7  -6 1378.10   29.04
   0  -7  -7  567.09   14.75
   0  -7  -7  574.76   15.31
   0  -7  -7  569.97   15.22
   0  -7  -7  581.18   15.27
   0  -7  -8   70.39    4.54
   0  -7  -8   74.00    4.68
   0  -7  -8   78.75    4.54
   0  -7  -8   75.78    4.69
   0  -7  -9    9.34    1.89
   0  -7  -9   10.48    2.00
   0  -7  -9   12.93    2.10
   0  -7 -10  352.33    9.17
   0  -7 -10  343.09    9.11
   0   8 -15  817.20   16.50
   0  -8  14  587.76   14.55
   0   8 -13    5.20    1.58
   0  -8  13    2.24    1.72
   0   8 -13    3.91    1.53
   0  -8  13    5.49    1.86
   0   8 -13    3.54    1.61
   0  -8  12   44.68    3.90
   0   8 -12   50.95    3.97
   0   8 -12   46.95    3.98
   0  -8  12   47.36    4.24
   0   8 -12   44.52    3.83
   0   8 -11  169.90    7.72
   0   8 -11  175.57    7.94
   0   8 -11  183.95    7.95
   0  -8  11  173.74    8.35
   0  -8  11  163.24    7.67
   0  -8  10  142.94    7.10
   0  -8  10  134.58    7.16
   0  -8  10  144.34    6.99
   0   8 -10  149.00    7.20
   0   8 -10  143.49    7.59
   0  -8  10  153.58    8.01
   0   8 -10  142.89    7.09
   0  -8   9  460.93   13.80
   0   8  -9  443.58   14.55
   0   8  -9  461.39   13.86
   0   8  -9  458.46   13.88
   0  -8   9  449.91   14.89
   0   8  -8 1460.24   31.15
   0   8  -8 1459.58   31.25
   0  -8   8 1545.53   31.94
   0  -8   8 1537.73   33.39
   0   8  -8 1434.99   32.67
   0  -8   7    5.85    2.16
   0  -8   7    2.71    1.98
   0   8  -7    4.22    1.73
   0  -8   7    4.01    1.88
   0   8  -7    3.16    2.21
   0   8  -7    2.68    1.70
   0  -8   7    3.72    2.29
   0  -8   7    8.52    3.14
   0  -8   6   29.52    4.39
   0  -8   6   20.69    3.45
   0  -8   6   19.18    3.15
   0  -8   6   19.46    3.09
   0   8  -6   25.65    3.62
   0   8  -6   14.98    3.85
   0  -8   6   23.48    3.22
   0  -8   6   20.93    4.25
   0  -8   5  262.53   10.40
   0  -8   5  277.68   10.95
   0  -8   5  256.38   10.07
   0  -8   5  236.25   13.40
   0   8  -5  279.27   14.14
   0  -8   5  262.14   10.53
   0  -8   5  265.59   10.11
   0  -8   5  278.20   10.75
   0  -8   4 2057.90   40.97
   0  -8   4 2005.31   47.71
   0   8  -4 1975.87   46.98
   0  -8   4 2155.23   40.90
   0  -8   4 2060.73   40.36
   0  -8   4 2124.20   41.30
   0  -8   3  151.55    7.61
   0  -8   3  150.42    7.80
   0  -8   3  162.06    7.75
   0  -8   3  152.99   10.54
   0  -8   3  158.89    7.57
   0  -8   3  159.19    7.79
   0  -8   3  162.37    7.80
   0   8  -3  144.54   10.02
   0  -8   2  470.64   14.12
   0  -8   2  472.95   14.19
   0  -8   2  428.65   18.26
   0  -8   2  494.86   14.45
   0  -8   2  453.02   13.80
   0  -8   2  448.95   13.88
   0   8  -2  417.41   17.39
   0  -8   2  458.54   14.58
   0  -8   1   31.77    3.84
   0   8  -1   43.35    5.62
   0  -8   1   38.67    3.92
   0  -8   1   31.61    3.60
   0   8  -1   31.97    4.85
   0  -8   1   31.64    3.93
   0  -8   1   33.89    3.82
   0  -8   1   36.19    5.47
   0  -8   1   37.79    3.95
   0  -8   1   39.10    4.06
   0  -8   1   40.61    4.08
   0  -8   1   35.59    4.08
   0  -8   0   36.50    3.80
   0  -8   0   38.29    3.99
   0  -8   0   47.15    4.28
   0  -8   0   42.28    4.04
   0  -8   0   38.07    4.07
   0  -8   0   35.99    4.05
   0  -8   0   34.82    3.86
   0  -8   0   39.78    4.09
   0  -8   0   35.41    4.02
   0  -8  -1  598.99   16.46
   0  -8  -1  637.46   17.17
   0  -8  -1  594.22   15.92
   0  -8  -1  606.56   16.62
   0  -8  -1  587.34   15.83
   0  -8  -1  587.06   15.96
   0  -8  -2 2131.68   40.42
   0  -8  -2 2093.53   40.94
   0  -8  -2 2074.71   40.98
   0  -8  -2 2107.54   40.47
   0  -8  -2 2213.06   41.84
   0  -8  -2 2161.68   40.49
   0  -8  -2 2222.26   40.57
   0  -8  -3  295.64   10.26
   0  -8  -3  306.90   10.37
   0  -8  -3  299.17   10.61
   0  -8  -3  298.28   10.33
   0  -8  -3  301.32   10.74
   0  -8  -3  299.17   10.26
   0  -8  -3  296.04   10.81
   0  -8  -4   16.52    2.73
   0  -8  -4   15.85    2.88
   0  -8  -4   14.63    2.70
   0  -8  -4   16.61    2.64
   0  -8  -4   15.16    2.54
   0  -8  -4   13.78    2.54
   0  -8  -4   17.29    2.71
   0  -8  -5  270.97    9.60
   0  -8  -5  251.94    9.11
   0  -8  -5  262.90    9.15
   0  -8  -5  255.00    9.05
   0  -8  -5  281.83    9.66
   0  -8  -5  258.49    9.01
   0  -8  -6  677.73   16.18
   0  -8  -6  665.43   16.04
   0  -8  -6  691.42   16.56
   0  -8  -6  676.42   15.89
   0  -8  -7   45.34    3.35
   0  -8  -7   44.66    3.33
   0  -8  -7   42.07    3.17
   0  -8  -7   43.74    3.43
   0  -8  -8  718.97   15.29
   0  -8  -8  736.84   15.64
   0  -8  -8  712.01   15.22
   0  -9  13  764.79   16.36
   0   9 -12  231.15    7.91
   0   9 -12  229.24    7.86
   0   9 -12  235.78    7.84
   0  -9  12  235.65    8.49
   0   9 -11   10.32    1.96
   0  -9  11   10.35    2.36
   0   9 -11   11.41    2.19
   0   9 -11   10.22    1.91
   0  -9  10  554.75   15.28
   0   9 -10  514.50   13.79
   0   9 -10  523.07   14.32
   0   9 -10  532.32   13.93
   0  -9   9  998.80   23.66
   0  -9   9 1124.96   25.20
   0   9  -9 1061.57   23.24
   0  -9   9 1168.78   25.16
   0  -9   9 1078.76   23.45
   0   9  -9 1143.73   24.73
   0   9  -9 1083.40   23.36
   0  -9   8   21.40    3.23
   0  -9   8   20.90    3.03
   0   9  -8   14.49    2.84
   0  -9   8   16.65    2.68
   0  -9   8   19.48    3.16
   0  -9   7  410.71   12.80
   0   9  -7  423.38   13.64
   0  -9   7  405.58   13.00
   0  -9   7  439.16   14.08
   0   9  -6   83.71    5.89
   0  -9   6   84.80    5.55
   0  -9   6   85.05    5.90
   0  -9   6   86.52    5.73
   0  -9   6   90.66    5.92
   0   9  -5   31.55    3.88
   0  -9   5   26.09    3.50
   0  -9   5   30.13    3.73
   0  -9   5   28.54    3.64
   0  -9   5   27.17    3.48
   0  -9   4 1006.72   23.54
   0  -9   4 1018.00   24.02
   0  -9   4 1056.83   23.82
   0  -9   4  986.77   23.34
   0  -9   3 1829.76   36.57
   0  -9   3 1888.97   36.73
   0  -9   3 1848.62   37.29
   0  -9   3 1799.97   36.45
   0  -9   2   93.64    5.90
   0  -9   2  106.66    6.31
   0  -9   2   90.49    6.03
   0  -9   2  106.56    6.43
   0  -9   1   21.67    3.27
   0  -9   1   16.82    2.85
   0  -9   1   17.62    2.92
   0  -9   1   17.59    2.92
   0  -9   1   17.68    2.96
   0  -9   0   25.76    3.40
   0  -9   0   24.90    3.28
   0  -9   0   26.33    3.39
   0  -9   0   22.80    3.21
   0  -9   0   26.00    3.20
   0  -9  -1  607.06   16.46
   0  -9  -1  619.59   16.33
   0  -9  -1  603.27   15.56
   0  -9  -1  598.22   15.93
   0  -9  -2   28.66    3.39
   0  -9  -2   24.35    3.17
   0  -9  -2   29.16    3.43
   0  -9  -2   27.01    3.05
   0  -9  -3  754.82   17.90
   0  -9  -3  757.95   17.52
   0  -9  -3  796.98   17.68
   0  -9  -4  141.13    6.07
   0  -9  -4  133.83    5.85
   0  -9  -4  133.62    5.78
   0  -9  -5   14.97    2.06
   0  -9  -5   11.84    1.93
   0  -9  -6  111.73    4.68
   0 -10  10   16.88    2.24
   0  10 -10   18.26    2.12
   0  10  -9   39.18    3.17
   0 -10   9   38.37    3.24
   0 -10   8  778.79   18.19
   0  10  -8  834.57   18.28
   0 -10   7  534.08   13.88
   0  10  -7  559.00   14.19
   0 -10   7  515.27   13.87
   0 -10   6    3.21    1.71
   0  10  -6    1.45    1.62
   0 -10   6    1.75    1.67
   0 -10   6    4.38    1.84
   0  10  -5    3.55    1.86
   0 -10   5    4.99    1.88
   0 -10   5    7.51    2.19
   0 -10   5    3.18    1.67
   0 -10   5    3.13    1.80
   0  10  -4  208.24    8.23
   0 -10   4  222.59    8.35
   0 -10   4  207.60    8.21
   0 -10   4  224.64    8.57
   0 -10   3  220.33    8.37
   0 -10   3  232.04    8.65
   0 -10   3  217.04    8.30
   0 -10   2  296.66    9.72
   0 -10   2  285.05    9.69
   0 -10   2  286.48    9.59
   0 -10   1  834.28   18.75
   0 -10   1  815.62   18.62
   0 -10   0   12.56    2.33
   0 -10  -1    4.33    1.81
   0 -10  -2  412.01   10.68
   0 -10  -3  796.19   16.29
   0 -11   7   45.90    2.89
   0 -11   6 1057.38   19.27
   0 -11   6  986.37   18.85
   0  11  -5   81.33    3.91
   0 -11   5   97.84    4.42
   0  11  -4    6.56    1.55
   0 -11   4    9.95    1.70
   0  11  -3  136.97    5.17
   0 -11   3  152.50    5.56
   0 -11   2  896.34   17.75
   1 -11   2    8.18    1.60
   1 -11   2    6.28    1.51
  -1  11  -2    6.24    1.57
  -1  11  -3  485.93   11.42
   1 -11   3  510.58   11.72
   1 -11   4  448.02   10.79
  -1  11  -4  420.21   10.57
   1 -11   5   67.38    3.82
   1 -11   5   76.52    3.91
  -1  11  -5   72.01    3.88
   1 -11   6  123.64    5.04
   1 -11   6  114.75    4.82
  -1  11  -6  126.18    5.08
   1 -11   6  135.13    5.12
   1 -11   7   15.11    1.86
  -1  11  -7   17.50    1.97
   1 -10  -4  215.43    6.58
   1 -10  -3   13.49    2.04
   1 -10  -3   11.92    1.98
  -1  10   3   11.77    1.80
   1 -10  -3   13.83    2.03
   1 -10  -2  103.44    5.04
   1 -10  -2  102.26    4.96
   1 -10  -2  106.58    5.19
  -1  10   2  100.79    4.76
  -1  10   1  456.81   11.65
   1 -10  -1  442.44   11.86
   1 -10  -1  417.92   11.56
   1 -10  -1  434.32   12.00
   1 -10   0    2.74    1.79
   1 -10   0   -0.54    1.44
   1 -10   0   -0.27    1.48
   1 -10   0   -0.98    1.63
  -1  10   0    0.37    1.39
   1 -10   1  338.26   10.47
   1 -10   1  313.00    9.90
   1 -10   1  293.97   10.04
   1 -10   1  342.25   10.37
   1 -10   1  347.09   10.43
  -1  10  -1  318.74    9.75
   1 -10   1  347.32   10.28
   1 -10   2  562.29   14.57
   1 -10   2  598.14   14.97
  -1  10  -2  558.62   14.14
   1 -10   3   88.06    5.39
   1 -10   3   81.80    5.34
  -1  10  -3  101.44    5.68
  -1  10  -3   90.35    5.04
   1 -10   3   90.68    5.46
   1 -10   3   91.09    5.33
  -1  10  -4  205.60    8.21
  -1  10  -4  195.81    7.57
   1 -10   4  197.13    8.23
   1 -10   4  200.01    8.06
   1 -10   4  185.87    7.68
   1 -10   4  173.54    7.69
   1 -10   5  766.97   18.37
  -1  10  -5  813.69   18.35
  -1  10  -5  833.23   19.39
   1 -10   5  767.01   18.79
   1 -10   5  819.68   19.42
  -1  10  -6  257.79    8.75
  -1  10  -6  265.19    9.47
   1 -10   6  270.07    9.13
   1 -10   6  245.19    9.00
   1 -10   7   62.42    4.13
   1 -10   7   66.85    4.42
  -1  10  -7   70.64    4.80
  -1  10  -8    3.87    1.90
   1 -10   8    6.04    1.97
   1 -10   8    1.73    2.65
   1 -10   9   22.12    4.29
  -1  10  -9   57.46    4.02
  -1  10 -10    9.10    1.83
   1 -10  10    8.75    1.73
  -1  10 -11  543.82   12.49
  -1  10 -11  521.25   12.26
   1  -9  -6  399.23   10.33
   1  -9  -6  392.12   10.11
  -1   9   6  404.94   10.30
   1  -9  -6  384.94   10.02
  -1   9   5   30.34    2.94
   1  -9  -5   30.53    2.86
   1  -9  -5   33.90    3.14
   1  -9  -5   30.58    2.97
   1  -9  -5   31.35    2.84
   1  -9  -5   33.53    2.99
   1  -9  -4  565.14   14.23
   1  -9  -4  565.18   14.47
   1  -9  -4  603.39   15.01
   1  -9  -4  565.26   14.01
   1  -9  -4  580.69   14.71
  -1   9   4  577.30   14.54
  -1   9   3  490.53   13.51
   1  -9  -3  484.23   13.15
   1  -9  -3  480.69   13.56
   1  -9  -3  492.58   13.81
   1  -9  -3  476.22   13.36
   1  -9  -3  505.11   13.74
  -1   9   2    4.43    1.96
   1  -9  -2    5.37    2.16
   1  -9  -2    2.90    1.98
   1  -9  -2    4.39    2.05
   1  -9  -2    3.38    1.80
   1  -9  -2    2.39    1.76
   1  -9  -1   18.54    3.01
   1  -9  -1   19.66    2.93
   1  -9  -1   13.91    2.56
   1  -9  -1   16.76    2.88
   1  -9  -1   14.10    2.52
  -1   9   1   12.36    2.51
   1  -9   0  978.31   21.97
  -1   9   0 1040.79   22.78
   1  -9   0  992.95   22.38
   1  -9   0 1005.86   22.75
   1  -9   0  971.29   22.15
   1  -9   0  966.62   22.27
   1  -9   0 1021.40   23.03
  -1   9  -1  797.61   19.25
   1  -9   1  746.44   19.59
   1  -9   1  772.33   19.05
   1  -9   1  776.77   18.81
   1  -9   1  748.20   19.01
   1  -9   1  775.13   19.00
   1  -9   1  810.52   19.84
   1  -9   2  242.32    9.53
   1  -9   2  236.41    9.88
  -1   9  -2  262.19    9.68
   1  -9   3    9.99    2.49
   1  -9   3    8.99    2.61
  -1   9  -3   10.30    2.51
   1  -9   4  565.60   16.26
   1  -9   4  519.27   15.18
  -1   9  -4  567.95   16.34
   1  -9   5   36.68    3.80
   1  -9   5   35.94    3.87
  -1   9  -5   36.95    4.26
   1  -9   5   41.57    4.30
   1  -9   6  861.12   20.86
   1  -9   6  855.86   20.71
   1  -9   6  910.08   22.14
  -1   9  -6  907.24   22.28
   1  -9   6  923.85   21.44
   1  -9   7 1342.75   29.21
   1  -9   7 1436.88   29.74
   1  -9   7 1309.58   28.42
   1  -9   7 1282.37   28.76
   1  -9   7 1438.34   30.62
  -1   9  -7 1430.96   30.61
   1  -9   8   45.59    4.39
   1  -9   8   38.19    3.86
  -1   9  -8   41.40    4.31
   1  -9   8   45.76    4.10
  -1   9  -8   39.02    3.54
  -1   9  -8   41.68    3.61
  -1   9  -9    8.64    2.05
   1  -9   9   13.19    2.89
  -1   9  -9   10.18    2.05
  -1   9  -9   12.30    2.68
   1  -9   9   11.22    2.61
   1  -9   9   11.97    2.50
  -1   9 -10  862.81   20.78
   1  -9  10  880.48   20.83
  -1   9 -10  853.38   19.71
   1  -9  10  877.30   20.25
  -1   9 -10  833.76   19.65
   1  -9  11  588.95   14.84
  -1   9 -11  590.55   15.62
  -1   9 -11  611.09   15.81
  -1   9 -11  607.86   15.21
   1  -9  11  641.51   16.15
  -1   9 -11  597.19   15.14
   1  -9  11  653.86   15.72
   1  -9  12   46.34    4.09
   1  -9  12   42.51    3.22
  -1   9 -12   45.55    3.62
  -1   9 -12   40.19    3.31
   1  -9  13  462.36   10.85
  -1   9 -13  502.13   11.32
   1  -8  -9  256.73    7.11
  -1   8   9  258.86    7.29
   1  -8  -8  759.88   16.79
   1  -8  -8  797.33   16.98
   1  -8  -7  106.65    5.39
   1  -8  -7  115.93    5.45
   1  -8  -7  106.19    5.26
   1  -8  -6    6.09    2.18
   1  -8  -6    7.66    1.94
   1  -8  -6    6.32    2.02
   1  -8  -6    8.08    1.99
   1  -8  -6    6.59    1.99
   1  -8  -5  677.71   16.89
   1  -8  -5  701.33   17.45
   1  -8  -5  665.82   16.73
   1  -8  -5  669.87   16.84
   1  -8  -5  696.44   17.48
   1  -8  -5  660.89   17.33
   1  -8  -4 1329.67   26.30
   1  -8  -4 1364.39   26.37
   1  -8  -4 1411.14   27.20
   1  -8  -4 1432.00   26.45
   1  -8  -4 1331.55   27.01
   1  -8  -3    7.40    2.43
   1  -8  -3    6.69    2.25
   1  -8  -3    5.55    1.99
   1  -8  -3    9.04    2.40
   1  -8  -3    7.19    2.54
   1  -8  -3    6.54    2.34
   1  -8  -2  381.62   11.98
   1  -8  -2  371.18   12.04
   1  -8  -2  359.57   12.26
   1  -8  -2  372.33   12.46
   1  -8  -2  349.82   11.13
   1  -8  -2  372.54   12.19
   1  -8  -1    2.14    2.06
   1  -8  -1    1.39    1.74
   1  -8  -1    1.34    1.87
   1  -8  -1    2.51    2.01
   1  -8  -1    0.86    1.71
  -1   8   1    1.48    1.83
   1  -8  -1    2.43    1.92
   1  -8   0   97.63    5.78
  -1   8   0  106.97    6.34
   1  -8   0  103.95    6.47
   1  -8   0  102.09    6.07
   1  -8   0   93.04    5.96
   1  -8   0  111.06    6.30
   1  -8   0   98.90    5.81
   1  -8   0  108.44    6.50
  -1   8  -1  918.06   22.15
   1  -8   1  899.08   21.26
   1  -8   1  879.43   20.72
   1  -8   1  921.50   21.12
   1  -8   1  874.37   21.00
   1  -8   1  890.61   22.04
   1  -8   1  899.16   21.45
  -1   8  -1  915.47   28.42
   1  -8   1  891.72   27.84
  -1   8  -2 2257.87   50.55
   1  -8   2 2178.51   41.37
   1  -8   2 2082.41   39.91
   1  -8   2 2152.13   42.03
   1  -8   2 2070.47   40.46
  -1   8  -2 2186.68   42.03
   1  -8   2 2092.85   49.13
   1  -8   2 2190.31   40.70
  -1   8  -3  997.71   30.15
   1  -8   3  912.93   22.10
  -1   8  -3  990.20   23.03
   1  -8   3  954.84   23.11
   1  -8   3  866.48   28.13
   1  -8   3  998.85   22.46
  -1   8  -4   52.17    8.00
  -1   8  -4   56.37    4.81
   1  -8   4   58.58    4.66
   1  -8   4   58.78    6.79
   1  -8   4   59.78    5.10
   1  -8   4   63.06    4.80
   1  -8   4   52.87    4.31
   1  -8   5  119.14    6.96
  -1   8  -5   98.14    6.23
  -1   8  -5   98.68    6.72
  -1   8  -5   94.28    9.51
   1  -8   5  125.67    6.70
   1  -8   5  104.68    6.09
   1  -8   5   80.39    7.90
   1  -8   5   99.32    5.97
   1  -8   6 1303.83   28.66
   1  -8   6 1269.74   27.79
   1  -8   6 1269.26   28.78
   1  -8   6 1303.72   28.48
  -1   8  -6 1289.88   29.97
  -1   8  -7   46.67    4.03
  -1   8  -7   41.60    4.61
  -1   8  -7   45.36    4.00
   1  -8   7   47.79    4.33
   1  -8   7   41.94    4.31
   1  -8   7   54.49    4.85
   1  -8   7   41.98    4.20
   1  -8   8  732.16   19.55
   1  -8   8  746.58   19.75
  -1   8  -8  748.68   19.12
   1  -8   8  786.02   20.02
  -1   8  -8  728.83   20.25
  -1   8  -8  769.77   19.26
   1  -8   9  502.46   14.50
   1  -8   9  539.21   15.25
   1  -8   9  555.63   16.04
   1  -8   9  508.30   15.44
  -1   8  -9  506.89   14.77
  -1   8  -9  501.66   15.70
  -1   8  -9  506.13   14.84
  -1   8 -10    4.38    1.80
  -1   8 -10    6.59    1.95
   1  -8  10    9.08    2.29
  -1   8 -10    3.59    1.95
   1  -8  10    9.17    2.30
   1  -8  10    8.40    2.39
   1  -8  10    4.61    2.31
   1  -8  11  146.33    7.09
  -1   8 -11  150.17    7.22
  -1   8 -11  148.70    7.20
  -1   8 -11  148.46    7.46
   1  -8  11  144.67    7.06
   1  -8  12 1167.94   24.86
   1  -8  12 1166.14   25.23
  -1   8 -12 1164.80   25.36
  -1   8 -12 1156.77   25.20
  -1   8 -12 1150.61   25.06
  -1   8 -12 1151.44   25.21
   1  -8  13  369.28   11.25
  -1   8 -13  384.25   11.35
  -1   8 -13  369.10   11.21
  -1   8 -13  377.98   11.28
   1  -8  13  376.79   10.95
   1  -8  14    3.58    1.52
  -1   8 -14    3.93    1.54
  -1   7  10    1.26    1.23
   1  -7 -10    3.88    1.41
   1  -7 -10    2.42    1.49
   1  -7  -9  294.58    9.15
   1  -7  -9  271.58    8.89
   1  -7  -9  277.85    8.80
  -1   7   9  290.19    9.25
  -1   7   8  192.20    7.78
   1  -7  -8  183.07    7.55
   1  -7  -8  178.43    7.29
   1  -7  -7  226.62    8.70
  -1   7   7  217.00    8.62
   1  -7  -7  207.82    8.21
   1  -7  -6   41.73    3.78
   1  -7  -6   48.93    4.28
  -1   7   6   39.40    3.87
   1  -7  -6   52.52    4.38
   1  -7  -6   39.97    3.80
   1  -7  -5    9.65    2.66
   1  -7  -5    7.62    2.24
   1  -7  -5    6.83    2.32
  -1   7   5    8.64    2.30
   1  -7  -5    7.90    2.42
   1  -7  -5   11.99    2.43
   1  -7  -4   35.06    4.02
   1  -7  -4   37.00    3.76
   1  -7  -4   35.32    3.68
   1  -7  -4   34.89    3.71
   1  -7  -4   32.88    3.52
  -1   7   4   31.44    3.65
   1  -7  -3 1387.93   28.59
   1  -7  -3 1351.96   28.31
   1  -7  -3 1387.77   28.98
   1  -7  -3 1342.36   27.98
   1  -7  -3 1347.77   29.26
  -1   7   3 1279.32   34.50
   1  -7  -2 1184.28   25.48
   1  -7  -2 1176.44   25.38
  -1   7   2 1157.84   31.71
   1  -7  -2 1189.18   26.38
   1  -7  -2 1182.49   24.91
   1  -7  -2 1202.99   25.99
   1  -7  -1   14.43    2.85
   1  -7  -1    9.70    2.27
   1  -7  -1    8.29    2.06
  -1   7   1   10.62    3.67
   1  -7  -1   11.17    2.65
   1  -7  -1   12.97    2.47
   1  -7  -1    9.86    2.36
   1  -7   0    0.76    1.65
   1  -7   0    2.13    1.78
   1  -7   0    2.74    1.63
   1  -7   0    2.24    1.66
   1  -7   0    0.91    1.89
   1  -7   0    1.78    2.09
   1  -7   0    0.48    1.73
  -1   7   0    1.03    2.64
   1  -7   1  870.34   19.69
   1  -7   1  846.79   20.31
   1  -7   1  894.39   21.12
   1  -7   1  863.38   19.85
   1  -7   1  882.32   20.21
  -1   7  -1  888.96   26.50
   1  -7   1  882.31   20.07
   1  -7   1  870.26   26.53
  -1   7  -1  871.19   21.10
   1  -7   2  339.53   11.56
   1  -7   2  345.32   10.88
   1  -7   2  358.34   11.44
  -1   7  -2  346.47   11.77
   1  -7   2  345.74   15.63
  -1   7  -2  352.02   16.22
  -1   7  -3 1034.00   23.96
   1  -7   3 1064.81   23.16
   1  -7   3 1020.88   29.67
   1  -7   3 1012.19   22.42
  -1   7  -3 1019.98   30.00
   1  -7   3 1081.31   24.09
   1  -7   3 1094.08   23.59
  -1   7  -4 1076.98   24.96
  -1   7  -4 1089.11   31.38
   1  -7   4 1090.41   24.23
   1  -7   4 1139.56   24.13
   1  -7   4 1112.46   30.98
   1  -7   4 1133.16   25.02
   1  -7   4 1174.36   24.67
   1  -7   5   11.75    2.69
   1  -7   5   11.03    2.66
  -1   7  -5   11.07    2.12
  -1   7  -5    4.11    3.82
   1  -7   5    7.61    2.03
   1  -7   5   10.20    2.29
  -1   7  -5    9.01    2.59
   1  -7   5   11.65    3.23
  -1   7  -5   11.10    2.12
   1  -7   5    9.48    2.18
  -1   7  -5    9.30    2.47
   1  -7   6  167.23    8.26
  -1   7  -6  144.08    7.29
  -1   7  -6  143.24   10.46
   1  -7   6  145.86    7.19
   1  -7   6  154.93    7.04
  -1   7  -6  152.02    7.09
   1  -7   6  162.52    7.38
  -1   7  -6  154.55    7.14
   1  -7   6  156.66    7.59
  -1   7  -6  149.20    7.83
   1  -7   7  628.58   16.66
   1  -7   7  704.13   18.75
   1  -7   7  596.07   23.76
   1  -7   7  659.04   17.48
  -1   7  -7  619.83   16.85
   1  -7   7  621.58   17.10
  -1   7  -7  643.52   17.80
  -1   7  -7  642.28   22.63
  -1   7  -7  643.06   17.08
  -1   7  -7  636.90   17.03
   1  -7   7  660.07   17.14
  -1   7  -8 2536.71   47.40
   1  -7   8 2359.90   58.17
  -1   7  -8 2509.58   47.31
   1  -7   8 2692.45   49.28
  -1   7  -8 2469.41   54.96
   1  -7   8 2551.28   47.10
   1  -7   8 2481.25   46.87
  -1   7  -8 2563.65   48.08
   1  -7   8 2407.96   47.30
   1  -7   9   21.88    3.05
   1  -7   9   27.82    3.42
  -1   7  -9   23.34    3.50
   1  -7   9   27.16    3.85
   1  -7   9   21.21    3.38
  -1   7  -9   22.37    3.12
  -1   7  -9   18.19    2.90
  -1   7 -10   52.56    4.67
  -1   7 -10   46.60    4.36
  -1   7 -10   50.12    4.55
   1  -7  10   50.93    4.90
   1  -7  10   47.89    4.28
   1  -7  10   44.06    4.24
   1  -7  10   41.39    4.39
  -1   7 -11   27.07    3.48
  -1   7 -11   27.26    3.48
   1  -7  11   27.52    3.72
  -1   7 -11   28.72    3.60
  -1   7 -11   26.35    3.43
   1  -7  11   31.76    3.72
   1  -7  11   34.23    3.62
  -1   7 -12   15.80    2.72
  -1   7 -12   19.90    3.06
   1  -7  12   21.26    3.20
  -1   7 -12   16.48    2.87
   1  -7  12   16.92    2.69
  -1   7 -12   18.35    2.87
   1  -7  12   18.11    3.04
   1  -7  13  409.08   12.79
  -1   7 -13  386.41   12.40
  -1   7 -13  422.24   12.52
  -1   7 -13  381.55   12.36
   1  -7  13  428.97   12.26
  -1   7 -14 1055.57   22.33
   1  -7  14 1076.54   22.04
   1  -7  15  195.87    7.28
  -1   7 -15  213.29    7.17
   1  -7  15  195.68    7.28
   1  -7  15  200.96    7.29
   1  -6 -12   35.06    2.56
  -1   6  12   36.97    2.68
   1  -6 -11  223.41    7.55
   1  -6 -11  209.58    7.19
  -1   6  11  227.18    7.76
   1  -6 -10   45.79    3.83
   1  -6 -10   47.31    3.64
   1  -6 -10   38.93    3.40
  -1   6  10   42.77    3.72
   1  -6 -10   38.35    3.28
   1  -6  -9   34.36    3.42
  -1   6   9   37.49    3.79
   1  -6  -9   38.20    3.78
   1  -6  -9   37.00    3.51
   1  -6  -9   26.84    3.04
   1  -6  -8 2261.46   42.37
  -1   6   8 2254.85   42.96
   1  -6  -8 2162.19   41.83
   1  -6  -7 1462.46   30.33
   1  -6  -7 1455.84   29.78
  -1   6   7 1456.82   30.59
   1  -6  -7 1393.24   30.94
   1  -6  -7 1427.40   29.70
   1  -6  -6  258.10    9.84
  -1   6   6  237.25   13.00
   1  -6  -6  246.49    9.21
   1  -6  -6  262.39   10.34
   1  -6  -6  257.12    9.53
   1  -6  -6  254.10    9.46
   1  -6  -6  260.50    9.48
  -1   6   6  238.68    9.60
   1  -6  -6  252.85   10.09
   1  -6  -6  229.73   12.66
  -1   6   5  293.43   14.28
  -1   6   5  299.55   10.60
   1  -6  -5  302.06   10.34
   1  -6  -5  319.84   10.82
   1  -6  -5  290.32   10.91
   1  -6  -5  306.07   10.33
   1  -6  -5  305.15   10.57
   1  -6  -5  288.56   10.80
   1  -6  -5  299.15   10.15
  -1   6   4  795.31   23.90
   1  -6  -4  812.90   19.00
  -1   6   4  793.42   19.43
   1  -6  -4  821.42   20.12
   1  -6  -4  831.38   19.46
   1  -6  -4  850.04   19.67
   1  -6  -4  840.03   19.35
  -1   6   4  781.43   24.52
   1  -6  -4  807.88   19.09
   1  -6  -4  754.11   19.45
  -1   6   3  370.49   15.21
   1  -6  -3  378.94   11.33
  -1   6   3  372.82   11.80
   1  -6  -3  400.75   11.81
   1  -6  -3  381.93   11.55
   1  -6  -3  411.38   11.77
  -1   6   3  367.34   15.44
   1  -6  -3  407.21   12.02
   1  -6  -3  385.58   12.27
  -1   6   2 1000.27   22.17
   1  -6  -2 1012.97   22.24
  -1   6   2 1033.42   27.61
   1  -6  -2 1016.66   22.11
   1  -6  -2  957.52   22.59
   1  -6  -2 1004.69   21.82
  -1   6   2 1026.31   27.84
   1  -6  -2 1025.70   21.72
   1  -6  -2 1016.92   22.84
   1  -6  -1 2958.02   54.12
  -1   6   1 2969.65   59.97
   1  -6  -1 2997.03   53.07
   1  -6  -1 3075.55   52.98
   1  -6  -1 3187.15   61.49
   1  -6  -1 3090.07   53.57
   1  -6  -1 3139.81   52.74
   1  -6  -1 3078.97   53.42
  -1   6   1 3126.14   60.74
  -1   6   0  267.73   12.46
   1  -6   0  247.94    9.05
   1  -6   0  248.97    8.48
   1  -6   0  260.99    8.58
   1  -6   0  276.52    8.95
   1  -6   0  269.86   12.77
   1  -6   0  262.47    9.12
  -1   6   0  262.76   12.04
   1  -6   1    9.47    2.30
   1  -6   1    7.05    1.74
   1  -6   1    7.29    1.96
   1  -6   1   11.33    2.01
   1  -6   1    4.76    2.44
   1  -6   1    7.90    1.77
  -1   6  -1    8.46    2.99
   1  -6   2  715.39   21.31
   1  -6   2  737.97   16.50
   1  -6   2  737.33   17.57
   1  -6   2  761.46   17.05
   1  -6   2  754.07   17.63
  -1   6  -2  702.40   22.22
  -1   6  -2  679.81   17.42
   1  -6   2  747.98   22.96
  -1   6  -3 3279.33   64.40
   1  -6   3 3369.07   65.35
   1  -6   3 3330.81   57.34
   1  -6   3 3375.90   56.71
  -1   6  -3 3220.41   57.48
   1  -6   3 3304.97   57.38
   1  -6   3 3337.12   56.40
   1  -6   3 3227.74   62.24
  -1   6  -4  428.74   16.37
  -1   6  -4  430.86   11.84
   1  -6   4  420.72   16.42
   1  -6   4  449.41   12.44
   1  -6   4  442.26   12.08
  -1   6  -4  428.19   11.81
   1  -6   4  438.69   12.48
   1  -6   4  453.95   12.07
  -1   6  -4  411.44   12.29
  -1   6  -5  477.37   12.99
   1  -6   5  474.46   12.88
  -1   6  -5  473.69   12.97
   1  -6   5  452.76   12.99
  -1   6  -5  458.79   17.11
  -1   6  -5  459.24   13.00
   1  -6   5  466.06   17.26
  -1   6  -5  435.16   13.40
   1  -6   5  505.13   12.86
   1  -6   5  466.22   12.92
   1  -6   6  102.50    5.33
   1  -6   6  108.26    5.79
  -1   6  -6  104.63    5.67
   1  -6   6   97.72    5.41
  -1   6  -6  112.55    5.87
   1  -6   6   93.86    5.51
  -1   6  -6  108.38    6.00
  -1   6  -6   91.64    5.39
  -1   6  -6   96.02    7.72
   1  -6   7  359.66   11.51
  -1   6  -7  365.97   11.40
  -1   6  -7  361.46   11.77
   1  -6   7  350.43   11.58
  -1   6  -7  345.46   11.60
   1  -6   7  363.64   11.13
  -1   6  -7  362.75   11.74
  -1   6  -7  351.24   15.06
  -1   6  -8  978.55   22.22
  -1   6  -8 1011.63   23.15
  -1   6  -8 1050.91   24.11
   1  -6   8  995.07   22.26
  -1   6  -8 1027.07   23.95
   1  -6   8  990.22   22.95
  -1   6  -8 1007.31   28.15
   1  -6   8  988.85   23.25
   1  -6   9 1902.88   51.17
  -1   6  -9 2194.42   43.53
  -1   6  -9 2221.85   43.64
   1  -6   9 2252.73   42.46
  -1   6  -9 2267.69   42.21
   1  -6   9 2256.32   41.28
   1  -6   9 1940.22   52.14
   1  -6   9 2073.75   42.06
  -1   6  -9 2202.68   40.98
   1  -6  10 1390.22   29.67
  -1   6 -10 1318.64   30.32
   1  -6  10 1141.87   37.07
   1  -6  10 1244.06   28.86
   1  -6  10 1427.41   28.59
  -1   6 -10 1343.99   30.47
  -1   6 -10 1412.54   29.20
   1  -6  10 1197.29   37.75
   1  -6  11   14.47    2.99
   1  -6  11   10.74    2.98
  -1   6 -11   11.60    2.53
  -1   6 -11   12.06    2.64
  -1   6 -11   16.86    2.96
  -1   6 -11    9.31    2.47
   1  -6  11   12.80    2.54
   1  -6  11   14.00    3.03
   1  -6  11   13.15    2.85
   1  -6  12   97.99    6.40
   1  -6  12   91.65    6.30
  -1   6 -12   95.04    5.98
   1  -6  12   98.85    6.43
  -1   6 -12   84.42    5.68
  -1   6 -12   98.06    5.99
   1  -6  12   97.08    5.66
  -1   6 -12   88.94    5.63
   1  -6  13  981.18   23.65
  -1   6 -13 1017.57   22.88
   1  -6  13 1019.92   22.52
   1  -6  13  976.46   24.16
   1  -6  13  982.80   24.01
   1  -6  14    4.31    2.05
   1  -6  14    5.53    2.15
   1  -6  14    4.18    1.94
   1  -6  14    5.91    1.76
  -1   6 -14    4.81    1.85
   1  -6  15  538.64   13.07
   1  -6  15  523.72   14.53
  -1   6 -15  525.33   13.27
   1  -6  15  506.60   14.23
   1  -6  16  229.46    8.04
   1  -6  16  226.51    8.09
   1  -5 -13  349.25    8.90
  -1   5  13  352.74    9.21
   1  -5 -12  996.83   21.49
   1  -5 -12  988.34   21.50
   1  -5 -12 1060.36   21.39
  -1   5  12 1083.69   21.97
  -1   5  11  174.79    7.54
   1  -5 -11  177.61    7.31
   1  -5 -11  165.06    7.30
   1  -5 -11  161.18    7.58
   1  -5 -10  204.38    8.54
   1  -5 -10  194.03    8.86
   1  -5 -10  218.58    8.56
   1  -5  -9    2.96    1.77
   1  -5  -9    1.99    1.82
   1  -5  -9    2.54    1.56
   1  -5  -9    5.02    1.88
   1  -5  -8  369.70   16.66
  -1   5   8  381.78   16.87
   1  -5  -8  396.74   13.21
   1  -5  -8  411.80   12.62
   1  -5  -8  407.47   12.27
   1  -5  -7    2.12    1.97
   1  -5  -7    2.66    1.91
   1  -5  -7    2.86    1.69
   1  -5  -7    1.33    1.71
   1  -5  -6 2945.87   51.57
   1  -5  -6 2774.02   52.56
  -1   5   6 2865.89   59.34
   1  -5  -6 2904.58   59.29
   1  -5  -6 2964.27   51.69
   1  -5  -6 2893.58   52.96
   1  -5  -5  421.42   12.80
   1  -5  -5  436.51   12.39
   1  -5  -5  464.27   16.91
  -1   5   5  418.88   16.44
   1  -5  -5  435.90   13.22
   1  -5  -5  463.29   12.78
   1  -5  -5  438.26   12.46
   1  -5  -5  450.14   12.50
   1  -5  -4    8.98    2.59
   1  -5  -4    9.63    2.01
  -1   5   4    6.13    2.26
  -1   5   4    8.74    2.61
   1  -5  -4    4.73    1.95
   1  -5  -4    5.43    1.78
   1  -5  -4    8.59    2.03
   1  -5  -4    7.00    1.88
   1  -5  -4    7.47    1.92
   1  -5  -3   82.95    4.45
  -1   5   3   78.30    6.33
   1  -5  -3   86.95    6.66
   1  -5  -3   87.34    4.54
   1  -5  -3   87.18    4.92
   1  -5  -3   90.20    4.93
  -1   5   3   81.12    6.57
   1  -5  -3   95.80    5.01
   1  -5  -3   84.93    5.11
   1  -5  -3   78.85    4.66
   1  -5  -2 2876.38   49.35
  -1   5   2 2949.20   55.72
   1  -5  -2 2931.30   55.55
   1  -5  -2 2930.94   49.32
   1  -5  -2 2819.59   50.40
   1  -5  -2 2981.26   56.92
   1  -5  -2 2830.02   49.77
   1  -5  -2 2886.61   49.75
   1  -5  -2 2859.07   49.96
  -1   5   2 2867.56   50.19
   1  -5  -2 2924.22   49.89
  -1   5   2 2944.06   56.25
   1  -5  -1 1619.19   30.98
   1  -5  -1 1604.16   30.23
   1  -5  -1 1633.70   29.79
  -1   5   1 1678.81   36.25
   1  -5  -1 1715.06   30.16
   1  -5  -1 1568.83   30.66
   1  -5  -1 1626.30   30.42
   1  -5  -1 1592.55   36.66
  -1   5   1 1641.45   30.69
   1  -5  -1 1602.13   29.95
  -1   5   1 1661.63   36.00
   1  -5   0  955.30   20.77
  -1   5   0 1051.06   25.51
   1  -5   0  983.78   20.00
   1  -5   0  946.70   25.89
   1  -5   0  952.39   19.75
   1  -5   0  992.85   19.58
   1  -5   0  981.88   20.49
  -1   5   0  973.56   24.97
   1  -5   1  234.32    7.77
  -1   5  -1  230.24   10.13
   1  -5   1  217.77    9.63
   1  -5   1  212.19   10.65
   1  -5   1  206.12    7.70
   1  -5   1  236.30    7.28
  -1   5  -1  210.98    9.93
   1  -5   2   28.87    2.98
  -1   5  -2   33.11    3.07
  -1   5  -2   32.74    4.13
   1  -5   2   36.14    2.77
   1  -5   2   28.19    3.53
   1  -5   2   26.30    4.05
   1  -5   2   35.35    3.02
  -1   5  -2   30.35    3.71
  -1   5  -3  668.64   15.21
   1  -5   3  596.86   15.22
   1  -5   3  656.90   17.75
  -1   5  -3  654.77   18.14
  -1   5  -3  673.35   14.94
   1  -5   3  648.73   15.05
   1  -5   3  603.39   19.63
   1  -5   3  679.66   14.88
  -1   5  -3  684.36   14.99
   1  -5   3  659.10   14.51
  -1   5  -3  644.39   18.91
   1  -5   4 3904.90   66.60
   1  -5   4 3967.13   69.86
   1  -5   4 3984.03   66.21
   1  -5   4 4027.70   65.51
  -1   5  -4 4099.54   66.48
   1  -5   4 3724.16   73.11
  -1   5  -4 3912.37   66.04
  -1   5  -4 4032.77   66.43
   1  -5   4 4123.93   66.23
  -1   5  -4 3910.08   71.63
  -1   5  -5  980.57   21.18
   1  -5   5 1028.44   21.10
  -1   5  -5  962.90   21.06
   1  -5   5  994.31   20.62
   1  -5   5  947.76   25.67
  -1   5  -5  938.37   20.21
   1  -5   5  974.27   19.88
  -1   5  -5  979.25   20.72
   1  -5   5  966.66   20.30
  -1   5  -5  973.71   24.90
   1  -5   6    2.08    1.26
  -1   5  -6    1.11    1.47
   1  -5   6    1.70    1.54
  -1   5  -6    1.26    1.48
  -1   5  -6    2.10    1.50
  -1   5  -6    1.81    2.16
   1  -5   6    3.96    1.59
  -1   5  -6    1.37    1.44
   1  -5   7   29.71    3.19
  -1   5  -7   24.65    3.89
   1  -5   7   38.94    3.54
  -1   5  -7   30.16    2.98
  -1   5  -7   27.95    3.27
   1  -5   7   30.10    2.92
  -1   5  -7   26.14    3.11
  -1   5  -7   27.95    3.04
  -1   5  -7   29.82    4.08
   1  -5   8  898.83   24.60
   1  -5   8  891.77   20.98
   1  -5   8  925.47   19.87
   1  -5   8  909.59   20.94
   1  -5   8  840.35   20.15
  -1   5  -8  889.41   20.23
  -1   5  -8  887.17   21.05
  -1   5  -8  854.06   20.81
  -1   5  -8  863.40   19.51
   1  -5   8  859.18   20.83
  -1   5  -8  851.09   24.77
  -1   5  -8  866.33   24.46
   1  -5   9   71.17    5.28
   1  -5   9   70.94    5.21
   1  -5   9   55.01    5.81
   1  -5   9   55.16    6.73
  -1   5  -9   57.06    4.55
   1  -5   9   61.87    4.43
  -1   5  -9   63.31    4.38
   1  -5   9   52.61    6.66
  -1   5  -9   66.46    4.86
  -1   5  -9   65.38    4.65
  -1   5  -9   61.23    6.11
   1  -5   9   66.10    4.92
  -1   5 -10  962.95   22.04
   1  -5  10  862.03   29.35
  -1   5 -10  940.58   21.27
  -1   5 -10  956.79   22.42
   1  -5  10  951.15   23.59
  -1   5 -10  954.11   22.06
   1  -5  10  936.11   22.95
   1  -5  10  987.15   23.94
  -1   5 -10  939.23   22.27
   1  -5  10  957.92   21.67
  -1   5 -10  909.86   27.51
   1  -5  10  980.53   27.46
   1  -5  11  349.78   13.02
  -1   5 -11  364.66   11.98
   1  -5  11  362.62   11.65
  -1   5 -11  339.35   11.49
   1  -5  11  341.22   12.36
   1  -5  11  312.72   16.82
   1  -5  11  346.42   15.49
   1  -5  11  365.19   13.42
  -1   5 -11  353.48   11.22
  -1   5 -11  356.22   11.79
  -1   5 -11  360.17   16.32
  -1   5 -11  368.86   11.97
   1  -5  12   36.04    3.84
   1  -5  12   32.87    3.84
   1  -5  12   37.11    4.33
  -1   5 -12   27.48    3.43
  -1   5 -12   24.74    3.16
   1  -5  12   31.06    4.11
  -1   5 -13  200.52    8.39
   1  -5  13  185.95    9.41
   1  -5  13  188.84    7.94
   1  -5  13  169.84    8.22
   1  -5  13  189.50    9.32
   1  -5  14  660.56   19.14
   1  -5  14  679.74   19.13
  -1   5 -14  705.00   17.44
   1  -5  15 1014.18   24.22
   1  -5  15  969.28   23.68
  -1   5 -15 1094.45   22.53
   1  -5  15 1081.80   22.12
   1  -5  16   24.51    2.93
   1  -5  16   18.88    2.70
  -1   5 -16   24.92    2.53
  -1   4  14   39.29    2.87
   1  -4 -14   39.26    2.81
   1  -4 -13  105.49    5.33
   1  -4 -13   96.21    5.14
   1  -4 -13   95.16    5.15
   1  -4 -13   95.29    5.10
  -1   4  13  103.04    5.22
   1  -4 -13  110.04    5.26
   1  -4 -12    2.17    1.81
   1  -4 -12    5.32    1.82
   1  -4 -12    2.24    1.93
   1  -4 -12    1.43    1.80
   1  -4 -12    4.28    1.80
   1  -4 -11  877.51   21.05
   1  -4 -11  842.65   20.86
   1  -4 -11  815.79   21.04
   1  -4 -11  912.01   21.19
   1  -4 -11  906.41   20.85
   1  -4 -10 1374.63   29.40
   1  -4 -10 1417.99   29.13
  -1   4   9   84.48    7.58
   1  -4  -9   77.72    7.55
   1  -4  -9   89.09    5.84
   1  -4  -8   74.57    5.23
   1  -4  -8   81.16    7.42
   1  -4  -8   77.55    4.85
  -1   4   8   77.19    7.15
  -1   4   7 1107.53   29.18
   1  -4  -7 1038.11   28.90
   1  -4  -7 1101.60   23.06
   1  -4  -7 1039.53   23.69
  -1   4   6 1375.26   32.59
   1  -4  -6 1256.77   32.18
   1  -4  -6 1271.67   26.95
   1  -4  -6 1295.49   27.44
   1  -4  -6 1366.48   26.71
   1  -4  -5   17.67    2.39
  -1   4   5   11.61    2.79
   1  -4  -5   16.35    2.58
   1  -4  -5   14.72    3.07
   1  -4  -5   13.66    2.25
   1  -4  -5   14.91    2.26
   1  -4  -5   15.34    2.32
   1  -4  -5   16.41    2.15
   1  -4  -5   15.56    2.28
   1  -4  -4 1558.88   29.48
  -1   4   4 1595.89   34.96
   1  -4  -4 1559.01   34.32
  -1   4   4 1597.56   33.31
   1  -4  -4 1534.73   30.04
   1  -4  -4 1546.42   29.02
   1  -4  -4 1584.60   29.02
   1  -4  -3  100.98    5.03
   1  -4  -3   97.75    6.42
   1  -4  -3   92.14    5.68
  -1   4   3  107.53    6.88
   1  -4  -3  106.78    6.76
   1  -4  -3  104.34    5.08
  -1   4   3  106.06    6.40
  -1   4   2    9.00    2.32
   1  -4  -2    6.67    1.77
   1  -4  -2    8.36    2.48
   1  -4  -2    4.35    1.96
  -1   4   2    3.97    2.14
   1  -4  -2    5.42    1.92
   1  -4  -1 2985.45   52.73
   1  -4  -1 2878.92   51.60
   1  -4  -1 2990.90   53.30
   1  -4  -1 2858.35   48.29
   1  -4  -1 2774.49   52.31
  -1   4   1 2805.79   53.33
  -1   4   1 2776.73   52.45
   1  -4   0 2447.49   45.47
   1  -4   0 2501.52   41.98
   1  -4   0 2482.38   44.43
  -1   4   0 2387.14   46.16
  -1   4   0 2450.04   45.79
  -1   4  -1 1557.62   32.17
   1  -4   1 1570.36   31.47
   1  -4   1 1589.58   28.51
   1  -4   1 1602.69   30.42
   1  -4   1 1585.61   27.69
  -1   4  -1 1613.47   32.10
   1  -4   2  330.31    8.58
  -1   4  -2  308.03   10.21
  -1   4  -2  308.41    8.31
  -1   4  -2  299.61    8.26
   1  -4   2  314.01   10.31
   1  -4   2  334.20    8.01
  -1   4  -2  303.24   10.59
  -1   4  -2  314.35   10.63
  -1   4  -3  343.37   10.93
   1  -4   3  345.00   10.83
  -1   4  -3  322.35    8.87
  -1   4  -3  317.16    8.82
   1  -4   3  350.68    8.84
   1  -4   3  344.69    8.27
  -1   4  -4 1926.00   34.97
   1  -4   4 1923.52   33.72
  -1   4  -4 2053.01   38.41
  -1   4  -4 1911.14   34.89
   1  -4   4 2081.36   39.59
   1  -4   4 1923.37   37.37
  -1   4  -4 2036.91   38.76
   1  -4   5   96.09    5.66
  -1   4  -5  105.01    5.03
   1  -4   5   99.92    4.36
  -1   4  -5  104.48    4.98
   1  -4   5  114.87    6.88
   1  -4   5  100.45    5.93
  -1   4  -5  115.24    6.52
  -1   4  -5   98.50    6.17
  -1   4  -6 4202.38   69.72
   1  -4   6 4021.07   73.10
   1  -4   6 4225.73   72.63
   1  -4   6 4341.74   70.38
  -1   4  -6 4249.47   74.28
   1  -4   6 4220.07   69.18
  -1   4  -6 4189.84   69.66
  -1   4  -6 4202.13   69.00
  -1   4  -6 4156.92   68.58
   1  -4   6 4151.94   68.34
  -1   4  -6 4231.61   74.63
   1  -4   7  836.79   18.60
  -1   4  -7  763.85   21.05
  -1   4  -7  768.80   17.62
   1  -4   7  790.46   16.92
  -1   4  -7  769.53   17.63
  -1   4  -7  774.92   17.33
  -1   4  -7  759.95   16.90
   1  -4   7  793.86   20.84
   1  -4   7  749.36   17.09
  -1   4  -7  771.93   21.53
  -1   4  -8   32.61    3.06
  -1   4  -8   33.97    4.26
  -1   4  -8   27.16    2.80
   1  -4   8   31.29    4.11
   1  -4   8   42.21    3.70
  -1   4  -8   32.45    3.10
  -1   4  -8   34.20    3.11
   1  -4   8   29.58    2.94
  -1   4  -9  721.06   17.07
  -1   4  -9  753.34   17.62
   1  -4   9  750.69   24.41
   1  -4   9  764.50   19.63
  -1   4  -9  740.42   17.56
   1  -4   9  748.09   17.34
   1  -4   9  755.70   19.48
  -1   4  -9  731.71   17.55
   1  -4   9  733.17   21.75
   1  -4   9  753.95   18.78
  -1   4  -9  729.21   22.75
   1  -4  10 4172.31   76.33
   1  -4  10 4076.32   72.27
   1  -4  10 3922.69   70.30
   1  -4  10 3821.61   78.95
   1  -4  10 4189.21   72.73
  -1   4 -10 3998.58   68.53
  -1   4 -10 4002.47   69.10
  -1   4 -10 4091.46   69.35
  -1   4 -10 4060.58   78.49
   1  -4  10 4206.57   69.22
   1  -4  11  862.03   23.13
   1  -4  11  890.62   20.55
   1  -4  11  842.12   22.87
  -1   4 -11  855.91   20.28
  -1   4 -11  887.55   20.69
   1  -4  11  899.87   25.98
  -1   4 -11  863.80   27.33
  -1   4 -11  865.47   20.01
   1  -4  11  883.17   21.49
   1  -4  12  861.48   20.15
  -1   4 -12  823.28   19.66
   1  -4  12  812.29   22.60
  -1   4 -12  830.00   20.04
  -1   4 -12  798.54   19.29
   1  -4  12  818.68   22.45
   1  -4  13  346.29   13.33
   1  -4  13  347.78   13.27
  -1   4 -13  365.15   11.78
   1  -4  13  353.92   11.60
  -1   4 -14   93.76    5.19
   1  -4  14  100.65    6.64
   1  -4  14  106.44    5.92
   1  -4  14   94.92    6.56
  -1   4 -14  102.85    5.73
   1  -4  15  171.02    8.26
   1  -4  15  175.60    8.24
  -1   4 -15  192.43    7.51
   1  -4  15  180.26    7.39
   1  -4  16 1276.55   27.40
   1  -4  16 1292.92   27.30
  -1   4 -16 1252.15   26.51
  -1   4 -16 1438.58   26.51
   1  -4  16 1446.39   26.24
   1  -4  17  569.59   13.36
   1  -4  17  558.64   13.16
   1  -3 -15  862.60   17.58
   1  -3 -15  825.74   17.45
   1  -3 -14   44.35    3.62
   1  -3 -14   44.67    3.67
   1  -3 -14   37.81    3.26
   1  -3 -14   42.43    3.37
   1  -3 -13   12.74    2.66
  -1   3  13   16.07    2.71
   1  -3 -13   12.44    2.34
   1  -3 -13   14.91    2.71
   1  -3 -13   12.81    2.36
   1  -3 -12  163.54    7.74
  -1   3  12  166.90    8.06
   1  -3 -12  157.06    7.60
  -1   3  11 1178.99   26.75
   1  -3 -11 1121.43   25.80
   1  -3 -11 1137.80   25.93
   1  -3 -10   34.42    3.76
   1  -3 -10   34.18    5.13
  -1   3  10   35.60    4.07
   1  -3 -10   32.34    3.65
   1  -3  -9 1418.67   35.49
  -1   3   9 1416.89   34.61
   1  -3  -9 1342.44   28.55
  -1   3   9 1347.52   29.44
   1  -3  -8  933.37   26.11
  -1   3   8  875.46   21.12
   1  -3  -8  909.57   20.65
  -1   3   8  929.09   25.59
  -1   3   7   10.84    2.73
   1  -3  -7    9.73    1.92
   1  -3  -7    7.82    2.70
  -1   3   7   11.21    2.38
   1  -3  -7   11.01    2.07
   1  -3  -7   12.80    2.13
   1  -3  -6  890.36   23.76
  -1   3   6  903.61   19.96
   1  -3  -6  883.05   20.03
   1  -3  -6  949.66   19.14
  -1   3   6  894.62   23.65
   1  -3  -6  889.45   19.08
   1  -3  -5 4102.78   70.90
  -1   3   5 4083.20   71.47
   1  -3  -5 3973.98   64.98
   1  -3  -4 1334.37   29.97
   1  -3  -4 1364.41   29.23
   1  -3  -4 1315.26   27.11
   1  -3  -4 1318.42   25.61
   1  -3  -3  245.91    9.36
   1  -3  -3  248.86    8.55
   1  -3  -3  254.26    7.60
  -1   3   3  251.50   10.14
   1  -3  -3  252.29    9.61
  -1   3   3  250.90    9.36
  -1   3   2  269.33    9.97
   1  -3  -2  278.11    9.58
   1  -3  -2  282.66    9.65
   1  -3  -2  275.01    9.37
   1  -3  -2  264.52    7.46
   1  -3  -2  254.05    8.57
  -1   3   2  264.85    9.19
   1  -3  -1  860.41   19.00
   1  -3  -1  881.72   19.27
   1  -3  -1  807.28   18.18
  -1   3   1  855.98   19.56
   1  -3  -1  851.53   18.64
  -1   3   1  826.64   18.56
   1  -3   0   13.44    2.14
  -1   3   0   12.40    2.20
   1  -3   0   10.11    1.89
   1  -3   0   12.92    1.97
  -1   3   0   10.25    1.92
   1  -3   0    9.95    1.94
  -1   3  -1 6633.80  106.54
   1  -3   1 6339.76  106.00
   1  -3   1 6633.19  105.86
  -1   3  -1 6618.17  105.91
  -1   3  -1 6851.93  106.50
   1  -3   1 6665.52  105.21
  -1   3  -2 1669.02   32.20
   1  -3   2 1733.25   31.29
  -1   3  -2 1800.20   32.76
   1  -3   2 1694.29   31.93
  -1   3  -2 1709.01   32.15
   1  -3   3   36.48    2.86
   1  -3   3   41.97    3.43
  -1   3  -3   37.79    2.52
  -1   3  -3   43.23    2.62
   1  -3   3   43.11    3.18
  -1   3  -3   39.51    3.50
  -1   3  -3   39.92    3.41
  -1   3  -4  492.05   10.95
   1  -3   4  481.20   12.35
  -1   3  -4  461.32   13.12
   1  -3   4  464.48   12.81
  -1   3  -4  484.90   13.71
  -1   3  -4  480.04   10.87
   1  -3   4  465.57   10.23
   1  -3   5 3570.43   61.58
  -1   3  -5 3639.28   58.74
   1  -3   5 3520.42   62.00
   1  -3   5 3587.06   58.06
  -1   3  -5 3649.76   63.46
  -1   3  -5 3631.61   58.72
  -1   3  -5 3462.88   62.31
  -1   3  -6 1014.87   23.97
  -1   3  -6  960.52   19.37
  -1   3  -6  960.41   22.91
   1  -3   6 1017.00   22.51
  -1   3  -6  964.28   19.38
   1  -3   6 1001.36   19.23
   1  -3   6  962.48   22.40
   1  -3   7  600.74   14.67
   1  -3   7  584.14   16.44
  -1   3  -7  549.95   17.21
  -1   3  -7  555.91   13.14
  -1   3  -7  575.46   13.27
   1  -3   7  574.41   16.41
  -1   3  -7  564.66   13.31
  -1   3  -7  553.60   13.06
   1  -3   7  585.81   13.35
   1  -3   8 1176.21   24.49
  -1   3  -8 1176.29   23.60
  -1   3  -8 1177.12   23.15
  -1   3  -8 1132.00   23.04
  -1   3  -8 1141.79   23.29
  -1   3  -8 1192.15   23.19
   1  -3   8 1182.07   23.42
   1  -3   8 1211.72   27.95
  -1   3  -8 1181.51   29.28
   1  -3   9  312.94   11.32
   1  -3   9  331.61   11.62
   1  -3   9  330.39   10.60
   1  -3   9  349.80   13.57
  -1   3  -9  315.09    9.94
   1  -3   9  320.80   13.99
  -1   3  -9  311.58    9.84
   1  -3   9  356.37   10.41
  -1   3  -9  314.80    9.72
  -1   3  -9  339.51   14.39
  -1   3 -10  141.92    6.39
   1  -3  10  144.08    9.01
   1  -3  10  142.36    7.73
  -1   3 -10  147.91    6.65
  -1   3 -10  151.00    6.66
   1  -3  10  139.89    7.66
  -1   3 -10  151.55   10.10
   1  -3  10  159.52    7.13
  -1   3 -11 1649.39   41.57
   1  -3  11 1518.75   34.06
  -1   3 -11 1576.04   31.24
   1  -3  11 1534.16   34.29
   1  -3  11 1626.94   38.40
  -1   3 -11 1606.38   31.49
  -1   3 -11 1598.24   31.78
   1  -3  11 1617.16   31.92
   1  -3  12  888.62   26.41
   1  -3  12  884.67   20.78
   1  -3  12  850.55   22.66
   1  -3  12  835.32   22.68
  -1   3 -12  836.06   20.26
  -1   3 -12  911.36   29.56
   1  -3  13  102.22    6.87
   1  -3  13  103.46    6.27
   1  -3  13   96.19    6.56
  -1   3 -13  108.23    5.73
  -1   3 -13  108.77    6.09
   1  -3  14   24.04    3.51
  -1   3 -14   23.23    2.94
   1  -3  14   24.18    3.51
  -1   3 -14   25.90    2.84
   1  -3  14   19.46    3.09
   1  -3  15  337.28   11.64
   1  -3  15  337.87   11.78
  -1   3 -15  358.53   10.59
  -1   3 -15  376.18   11.23
   1  -3  15  374.45   11.21
   1  -3  16  176.19    6.85
  -1   3 -16  193.51    7.08
  -1   3 -16  182.43    6.57
  -1   3 -16  180.40    7.38
   1  -3  17  102.38    5.01
  -1   3 -17   93.69    4.55
   1  -2 -16  307.70    8.65
   1  -2 -16  320.98    8.75
  -1   2  16  391.67    9.65
   1  -2 -16  410.99    9.22
  -1   2  15   95.46    5.21
   1  -2 -15   88.19    4.88
   1  -2 -15   87.85    4.89
  -1   2  14  479.39   13.99
   1  -2 -14  437.07   12.92
  -1   2  13  971.67   23.33
   1  -2 -13  959.25   21.97
  -1   2  12    2.00    2.11
   1  -2 -12    0.90    1.56
   1  -2 -12    0.20    1.56
  -1   2  11  197.42    9.28
   1  -2 -11  216.22    8.70
   1  -2 -11  199.69   11.82
   1  -2 -11  189.65    8.59
   1  -2 -10 2033.48   38.55
  -1   2  10 1972.02   40.24
   1  -2 -10 2047.86   45.49
   1  -2 -10 2002.57   39.33
   1  -2  -9  738.82   17.18
   1  -2  -9  761.76   22.73
  -1   2   9  700.62   18.72
   1  -2  -9  742.50   17.44
   1  -2  -8   67.63    5.90
   1  -2  -8   80.98    4.51
  -1   2   8   77.83    5.06
   1  -2  -8   78.07    4.36
  -1   2   8   80.94    6.27
  -1   2   7    4.26    1.78
   1  -2  -7   11.21    2.60
   1  -2  -7   10.94    1.75
  -1   2   7    6.99    2.19
  -1   2   6  635.20   17.68
   1  -2  -6  617.41   17.06
   1  -2  -6  592.05   14.07
  -1   2   5  225.50    9.47
   1  -2  -5  229.54    8.81
   1  -2  -5  216.22    6.93
   1  -2  -5  223.79    7.90
   1  -2  -5  224.21    9.53
   1  -2  -4 3919.95   62.33
   1  -2  -4 3942.33   65.74
   1  -2  -4 3866.23   66.73
   1  -2  -4 3842.83   64.32
  -1   2   3 1515.80   30.31
   1  -2  -3 1597.34   29.90
   1  -2  -3 1552.89   29.48
   1  -2  -3 1490.04   28.50
  -1   2   2    1.47    1.44
   1  -2  -2    3.34    1.56
   1  -2  -2    5.58    1.60
   1  -2  -2    3.10    1.33
   1  -2  -2    4.87    1.53
  -1   2   2   -0.17    1.29
  -1   2   1 2298.33   40.12
   1  -2  -1 2266.11   39.85
   1  -2  -1 2301.20   39.41
   1  -2  -1 2326.54   39.69
   1  -2  -1 2260.52   39.27
  -1   2   1 2282.17   38.65
  -1   2   0 7973.78  123.31
   1  -2   0 7771.65  122.46
   1  -2   0 7762.49  122.87
   1  -2   0 7876.78  122.65
   1  -2   0 7669.26  122.63
  -1   2   0 7950.84  122.07
   1  -2   1 2703.11   46.14
   1  -2   1 2708.36   46.28
   1  -2   1 2695.68   45.84
  -1   2  -1 2760.92   45.92
   1  -2   2  148.08    5.39
   1  -2   2  145.05    5.66
   1  -2   2  147.45    5.55
   1  -2   2  144.55    4.64
  -1   2  -2  165.35    6.33
  -1   2  -2  153.25    5.71
   1  -2   3 1960.62   33.79
   1  -2   3 1925.90   35.27
   1  -2   3 1906.62   34.66
  -1   2  -3 2042.45   36.25
  -1   2  -3 1938.58   35.13
   1  -2   4   46.96    3.25
   1  -2   4   43.32    3.51
  -1   2  -4   42.43    2.87
  -1   2  -4   40.01    2.86
   1  -2   4   39.30    3.16
  -1   2  -4   43.23    3.34
  -1   2  -4   45.37    3.72
   1  -2   5  199.63    7.47
   1  -2   5  180.29    5.68
  -1   2  -5  188.39    5.66
   1  -2   5  194.45    7.75
  -1   2  -5  197.90    5.77
  -1   2  -5  196.22    8.18
  -1   2  -6 2702.74   45.56
  -1   2  -6 2801.35   50.35
  -1   2  -6 2676.59   44.17
   1  -2   6 2763.81   48.74
   1  -2   6 2706.25   48.72
  -1   2  -6 2702.20   44.21
  -1   2  -7 4685.36   75.46
   1  -2   7 4766.43   79.02
   1  -2   7 4651.60   79.04
  -1   2  -7 4798.33   80.97
  -1   2  -8  333.06   10.71
  -1   2  -8  340.92    9.70
  -1   2  -8  347.92   12.68
  -1   2  -8  327.88    9.44
   1  -2   8  344.88   12.69
   1  -2   8  354.50   13.02
  -1   2  -8  334.69    9.52
   1  -2   8  292.36    9.39
  -1   2  -8  343.53    9.39
  -1   2  -8  339.31   13.56
   1  -2   9   61.11    4.71
   1  -2   9   58.20    4.45
   1  -2   9   62.15    5.81
  -1   2  -9   64.01    4.10
  -1   2  -9   69.19    4.16
  -1   2  -9   69.18    5.00
   1  -2   9   57.97    4.60
  -1   2  -9   61.93    4.00
  -1   2  -9   73.26    6.66
  -1   2  -9   66.28    4.14
  -1   2 -10   16.53    2.47
   1  -2  10   23.04    3.25
  -1   2 -10   14.26    2.33
  -1   2 -10   17.95    4.06
   1  -2  10   26.45    4.84
   1  -2  10   18.24    2.91
  -1   2 -10   20.22    2.60
   1  -2  11  687.60   17.17
  -1   2 -11  585.10   15.64
  -1   2 -11  559.84   15.22
   1  -2  11  612.48   17.59
   1  -2  11  659.20   21.84
  -1   2 -11  578.26   23.19
   1  -2  11  616.25   17.51
  -1   2 -12   44.26    3.71
   1  -2  12   41.26    6.64
  -1   2 -12   47.52    6.77
  -1   2 -12   50.79    4.19
   1  -2  12   42.08    4.47
   1  -2  12   42.62    4.55
  -1   2 -13 1615.97   32.75
   1  -2  13 1631.20   34.73
  -1   2 -13 1683.35   33.68
   1  -2  13 1652.91   35.15
   1  -2  14  293.97   10.35
  -1   2 -14  257.46    9.33
  -1   2 -14  277.61    9.95
   1  -2  15  168.34    7.40
  -1   2 -15  160.76    6.76
  -1   2 -15  168.11    7.15
  -1   2 -15  162.90    7.54
  -1   2 -16  282.84    8.60
   1  -2  16  297.13    9.10
   1  -2  17  653.91   14.67
  -1   2 -17  624.30   14.31
  -1   1  16   49.40    3.71
   1  -1 -15  406.81   12.29
  -1   1  15  502.89   14.09
  -1   1  14  760.12   20.03
  -1   1  13   44.21    4.67
   1  -1 -13   40.99    3.75
   1  -1 -13   42.86    3.99
  -1   1  12   99.49    6.77
   1  -1 -12  103.77    5.81
   1  -1 -12   98.44    8.21
   1  -1 -12  106.29    5.70
   1  -1 -12   95.68    6.00
   1  -1 -12  113.00    6.50
   1  -1 -11   35.22    5.02
   1  -1 -11   37.62    3.84
   1  -1 -11   39.04    3.48
   1  -1 -11   45.62    4.17
   1  -1 -11   40.66    3.63
  -1   1  11   42.24    4.52
   1  -1 -10  109.12    5.50
   1  -1 -10  113.00    8.00
  -1   1  10  109.15    6.62
   1  -1 -10  103.09    5.77
   1  -1 -10  100.66    5.36
   1  -1 -10  104.86    5.99
   1  -1  -9  761.01   16.84
   1  -1  -9  735.71   21.55
  -1   1   9  708.90   18.64
   1  -1  -9  725.82   18.08
   1  -1  -9  756.73   21.12
   1  -1  -9  747.20   16.86
   1  -1  -8 4497.80   77.02
   1  -1  -8 4431.10   77.75
   1  -1  -8 4494.70   71.70
  -1   1   8 4231.77   73.95
   1  -1  -8 4308.64   73.80
   1  -1  -8 4344.55   71.65
  -1   1   7 2209.72   40.54
   1  -1  -7 2208.11   42.72
   1  -1  -7 2231.09   40.57
   1  -1  -7 2268.26   43.47
   1  -1  -7 2254.37   38.51
   1  -1  -6   92.83    5.43
   1  -1  -6   94.55    5.51
  -1   1   6   90.76    5.74
   1  -1  -6   93.19    4.65
   1  -1  -5  769.78   16.91
   1  -1  -5  788.42   17.73
   1  -1  -5  776.44   17.41
   1  -1  -5  776.43   15.97
   1  -1  -5  726.72   18.37
  -1   1   4 1630.91   30.75
   1  -1  -4 1671.66   31.26
   1  -1  -4 1673.97   30.33
   1  -1  -4 1624.34   30.53
   1  -1  -4 1634.27   30.18
  -1   1   3  566.37   12.93
   1  -1  -3  576.85   13.24
   1  -1  -3  573.33   12.83
  -1   1   3  556.91   12.25
   1  -1  -3  561.19   12.57
  -1   1   3  558.08   12.26
   1  -1  -3  572.81   12.83
   1  -1  -3  562.17   12.84
  -1   1   2 9775.47  150.03
   1  -1  -2 9824.32  149.23
   1  -1  -2 9591.15  150.23
   1  -1  -2 9464.46  150.05
  -1   1   2 9540.33  149.68
  -1   1   2 9544.76  149.69
   1  -1  -2 9999.00  149.73
   1  -1  -1 7128.77  111.35
   1  -1  -1 7364.02  111.56
  -1   1   1 7176.29  112.01
  -1   1   1 7135.90  111.99
   1  -1  -1 7133.77  112.25
  -1   1   1 7171.04  112.04
  -1   1   1 7128.66  110.28
   1  -1   0 1783.18   29.01
   1  -1   0 1730.28   30.45
   1  -1   0 1700.23   29.87
  -1   1   0 1749.25   30.31
  -1   1   0 1746.84   30.29
   1  -1   0 1724.52   29.80
  -1   1   0 1751.31   29.19
  -1   1   0 1733.09   30.23
   1  -1   1   16.62    1.95
  -1   1  -1   22.86    2.29
  -1   1  -1   19.84    2.03
  -1   1  -1   18.00    1.99
   1  -1   1   17.43    2.01
   1  -1   1   15.53    1.55
  -1   1  -1   14.85    1.70
   1  -1   2 5777.55   87.98
   1  -1   2 5504.21   87.88
   1  -1   2 5595.80   89.78
  -1   1  -2 5733.49   89.41
  -1   1  -2 5681.04   89.03
  -1   1  -2 5625.74   88.99
   1  -1   2 5487.81   89.70
  -1   1  -2 5707.54   90.62
  -1   1  -3 3680.21   59.62
   1  -1   3 3747.57   60.00
   1  -1   3 3601.63   61.11
  -1   1  -3 3703.47   59.63
  -1   1  -3 3663.83   61.81
   1  -1   4  609.56   15.18
  -1   1  -4  620.97   15.57
  -1   1  -5  558.35   15.31
  -1   1  -5  544.42   11.91
   1  -1   5  566.44   14.86
  -1   1  -6 1414.40   28.14
   1  -1   6 1624.47   31.42
  -1   1  -6 1527.94   32.15
  -1   1  -6 1498.69   31.27
  -1   1  -6 1505.63   27.13
   1  -1   6 1561.40   31.38
  -1   1  -7  369.82   10.98
   1  -1   7  393.75   13.13
   1  -1   7  367.11   12.69
  -1   1  -7  378.52   13.87
  -1   1  -7  378.20   12.80
  -1   1  -7  377.72    9.93
  -1   1  -8 2496.63   44.74
   1  -1   8 2530.87   48.46
  -1   1  -8 2530.80   42.19
  -1   1  -8 2447.15   42.78
  -1   1  -8 2506.66   42.89
  -1   1  -8 2442.51   47.60
  -1   1  -8 2413.61   42.84
  -1   1  -8 2456.11   42.64
  -1   1  -8 2403.64   42.55
  -1   1  -8 2358.92   50.49
  -1   1  -9 2303.35   42.57
   1  -1   9 2113.47   46.95
   1  -1   9 2255.25   46.41
  -1   1  -9 2298.96   40.15
  -1   1  -9 2262.23   40.66
  -1   1  -9 2167.06   48.75
  -1   1  -9 2226.95   40.51
  -1   1  -9 2269.14   40.58
  -1   1  -9 2237.48   40.33
  -1   1  -9 2245.16   40.84
  -1   1 -10   19.79    2.57
   1  -1  10   18.59    4.24
  -1   1 -10   19.49    2.71
  -1   1 -10   16.94    2.49
  -1   1 -10   19.40    2.58
  -1   1 -10   17.88    2.45
   1  -1  10   11.84    3.27
  -1   1 -10   15.02    3.51
  -1   1 -11  213.89    8.29
   1  -1  11  213.94   12.49
  -1   1 -11  203.04    8.03
   1  -1  11  223.07    9.51
  -1   1 -11  226.03    8.69
   1  -1  12 1953.80   46.02
  -1   1 -12 1877.41   36.52
   1  -1  12 1856.42   37.80
  -1   1 -12 1908.97   37.27
  -1   1 -13  256.71    9.87
  -1   1 -13  244.81    9.35
  -1   1 -13  256.62   10.38
  -1   1 -14   31.42    3.23
  -1   1 -14   37.47    4.05
  -1   1 -15  580.87   14.93
  -1   1 -15  620.06   16.23
   1  -1  15  620.97   15.70
   1  -1  16   86.27    4.85
  -1   1 -16   81.16    4.81
  -1   0  17   29.96    2.70
  -1   0  16  175.93    7.46
   1   0 -16  157.67    6.51
  -1   0  15   34.17    3.93
   1   0 -15   31.47    3.31
   1   0 -14    1.75    1.42
   1   0 -14    2.10    1.71
   1   0 -13 1830.82   34.84
  -1   0  13 1730.60   37.95
   1   0 -13 1852.58   37.05
  -1   0  12 1178.44   28.42
   1   0 -12 1209.20   25.54
   1   0 -12 1193.45   32.70
   1   0 -12 1199.47   32.12
   1   0 -12 1255.78   25.66
   1   0 -12 1228.93   27.46
   1   0 -11    3.01    2.14
   1   0 -11    3.44    1.52
   1   0 -11    4.41    2.24
   1   0 -11    2.13    1.40
   1   0 -11    3.15    1.74
   1   0 -10   45.57    5.15
  -1   0  10   56.68    4.80
   1   0 -10   48.64    3.60
   1   0 -10   44.68    4.95
   1   0 -10   45.86    3.48
   1   0 -10   42.50    4.07
   1   0  -9 1616.23   35.74
   1   0  -9 1651.09   36.21
  -1   0   9 1582.96   32.91
   1   0  -9 1674.06   30.56
   1   0  -9 1653.56   32.99
   1   0  -9 1638.49   30.37
  -1   0   8  631.74   15.39
   1   0  -8  624.61   17.92
  -1   0   8  620.62   15.15
   1   0  -8  618.01   13.89
   1   0  -8  617.99   16.06
   1   0  -8  632.13   13.97
   1   0  -7 1547.80   32.03
  -1   0   7 1572.79   34.00
   1   0  -7 1476.89   29.50
   1   0  -6 2408.25   42.26
   1   0  -6 2363.09   43.38
  -1   0   6 2367.95   45.51
   1   0  -6 2296.31   41.14
   1   0  -5   10.30    1.84
  -1   0   5   13.85    2.52
   1   0  -5    7.43    2.03
   1   0  -5   13.95    1.93
   1   0  -5   12.54    2.13
   1   0  -5   12.34    1.92
  -1   0   4    4.21    1.21
   1   0  -4    4.44    1.41
   1   0  -4    1.59    1.15
  -1   0   4    2.95    1.47
  -1   0   4    3.82    1.16
   1   0  -4    1.15    1.17
   1   0  -4    4.12    1.20
  -1   0   3 6975.18  110.02
  -1   0   3 7145.13  110.84
   1   0  -3 7310.71  112.38
   1   0  -3 7149.29  111.77
   1   0  -3 6982.85  110.94
  -1   0   3 7121.33  110.84
   1   0  -3 7124.24  110.14
  -1   0   2 5704.91   90.75
   1   0  -2 5738.72   90.62
   1   0  -2 5839.27   91.72
  -1   0   2 5769.63   91.85
   1   0  -2 5836.04   90.06
  -1   0   2 5941.80   90.84
   1   0  -2 5914.42   90.11
   1   0  -2 6110.35   93.19
  -1   0   2 5820.38   91.90
  -1   0   1    2.35    0.94
   1   0  -1    3.74    0.94
  -1   0   1    3.99    1.20
   1   0  -1    3.97    1.21
  -1   0   1    4.27    1.43
   1   0  -1    4.92    0.85
  -1   0   1    2.20    1.24
   1   0  -1    4.81    1.37
   1   0   0  775.45   14.98
   1   0   0  776.21   15.05
  -1   0   0  807.17   15.69
  -1   0   0  813.14   15.05
   1   0   0  758.72   15.61
  -1   0   0  822.77   15.77
  -1   0  -1   34.85    2.45
   1   0   1   33.51    2.44
   1   0   1   33.63    1.96
  -1   0  -1   34.67    2.43
  -1   0  -1   34.64    2.40
   1   0   1   32.93    1.80
  -1   0  -1   31.15    2.51
  -1   0  -2 1528.37   28.58
  -1   0  -2 1586.75   27.32
   1   0   2 1509.45   26.67
  -1   0  -2 1600.86   27.35
  -1   0  -2 1517.05   28.16
  -1   0  -3 5831.74   89.64
  -1   0  -3 5830.92   89.64
  -1   0  -3 5544.94   92.13
   1   0   3 5633.39   90.43
  -1   0  -3 5497.47   91.46
   1   0   4 4742.06   74.71
  -1   0  -4 4592.22   75.95
   1   0   5  711.61   17.18
  -1   0  -5  699.85   17.67
  -1   0  -5  708.96   14.37
  -1   0  -5  713.80   17.74
  -1   0  -6  445.54   11.36
   1   0   6  469.93   13.78
  -1   0  -6  443.01   13.70
  -1   0  -6  442.14   10.72
  -1   0  -6  433.32   13.80
  -1   0  -7 2047.70   36.58
  -1   0  -7 2014.14   35.13
  -1   0  -7 2000.07   35.66
  -1   0  -7 1953.77   35.47
  -1   0  -7 2006.52   40.25
  -1   0  -7 1998.75   35.77
  -1   0  -7 2000.15   35.53
  -1   0  -7 1969.96   35.33
   1   0   7 2089.74   41.16
  -1   0  -8 1121.63   23.27
  -1   0  -8 1107.06   26.66
  -1   0  -8 1078.00   22.39
  -1   0  -8 1053.90   22.37
  -1   0  -8 1105.81   22.15
  -1   0  -8 1105.56   22.35
  -1   0  -8 1098.65   22.71
  -1   0  -8 1075.79   22.28
   1   0   8 1180.00   28.50
  -1   0  -9   62.38    3.92
   1   0   9   62.19    6.09
  -1   0  -9   61.13    4.15
  -1   0  -9   56.28    4.00
   1   0   9   53.72    5.62
  -1   0  -9   60.35    4.27
  -1   0  -9   60.53    4.16
  -1   0  -9   54.92    3.95
  -1   0  -9   51.22    3.76
  -1   0 -10 1024.75   22.68
  -1   0 -10 1056.44   23.16
  -1   0 -10 1069.54   23.14
  -1   0 -10 1146.51   24.59
  -1   0 -10 1084.96   23.47
  -1   0 -10 1090.32   23.58
   1   0  10 1080.73   30.30
   1   0  10 1036.43   28.91
  -1   0 -11   20.98    2.70
  -1   0 -11   15.04    2.76
  -1   0 -11   15.04    2.62
  -1   0 -11   19.34    3.20
  -1   0 -11   17.76    2.97
  -1   0 -11   20.01    2.89
  -1   0 -12   29.89    3.32
  -1   0 -12   27.16    3.33
  -1   0 -12   28.11    3.74
  -1   0 -12   27.31    3.42
   1   0  12   34.16    5.75
  -1   0 -13  502.18   14.42
  -1   0 -13  513.67   15.12
  -1   0 -13  515.19   15.68
  -1   0 -14 2415.90   45.33
  -1   0 -14 2255.26   43.97
  -1   0 -14 2361.57   43.86
  -1   0 -15  113.09    5.71
  -1   0 -15  126.68    6.42
  -1   0 -16    8.69    1.95
  -1  -1  17  906.40   19.49
  -1  -1  17  903.55   18.69
  -1  -1  16   27.40    3.29
   1   1 -16   27.75    3.02
   1   1 -15   49.72    3.67
  -1  -1  15   40.28    4.32
   1   1 -15   45.18    4.17
   1   1 -14  854.62   19.37
  -1  -1  14  826.32   22.15
   1   1 -14  810.05   21.08
  -1  -1  13    6.18    2.37
   1   1 -13   20.11    2.63
  -1  -1  13    6.17    2.36
  -1  -1  13    4.16    2.30
   1   1 -13   22.59    3.33
  -1  -1  12  527.28   16.09
   1   1 -12  528.86   20.04
  -1  -1  12  541.33   16.02
   1   1 -12  536.77   16.07
  -1  -1  12  500.46   16.24
   1   1 -12  498.23   13.52
   1   1 -12  511.34   13.91
   1   1 -12  485.85   18.28
  -1  -1  11 2567.03   48.74
   1   1 -11 2551.28   54.21
   1   1 -11 2526.46   45.63
  -1  -1  11 2536.95   49.20
   1   1 -11 2646.45   49.03
  -1  -1  11 2582.23   48.49
   1   1 -11 2541.00   45.41
  -1  -1  10  131.99    6.98
   1   1 -10  125.14    8.33
   1   1 -10  121.76    5.58
  -1  -1  10  112.04    8.81
  -1  -1  10  135.59    6.94
   1   1 -10  128.02    6.87
   1   1 -10  122.70    5.52
  -1  -1   9  102.61    7.72
   1   1  -9  106.25    7.14
  -1  -1   9   90.48    5.55
  -1  -1   9   95.33    5.69
   1   1  -9  100.27    4.67
   1   1  -9   97.29    4.64
  -1  -1   9  110.01    7.78
   1   1  -9   94.48    5.79
   1   1  -8 2006.95   39.27
   1   1  -8 1942.00   34.84
  -1  -1   8 2034.24   37.76
   1   1  -8 2034.30   40.95
   1   1  -8 1869.20   37.92
  -1  -1   8 2005.09   42.82
   1   1  -8 2008.92   34.96
  -1  -1   8 2065.88   42.61
  -1  -1   8 2046.41   37.55
   1   1  -7 2887.74   51.80
   1   1  -7 2770.29   49.74
  -1  -1   7 2857.42   53.57
  -1  -1   7 2850.30   53.34
   1   1  -7 2738.06   49.44
   1   1  -6    1.49    1.42
  -1  -1   6    3.45    1.78
  -1  -1   6    1.61    1.60
   1   1  -6    3.57    1.52
   1   1  -6    2.15    1.36
   1   1  -6    3.08    1.45
   1   1  -5  385.53   10.77
   1   1  -5  397.65   11.48
  -1  -1   5  376.78   11.96
  -1  -1   5  364.62   11.90
   1   1  -5  378.41    9.87
   1   1  -5  379.38   10.21
   1   1  -4   41.83    3.38
  -1  -1   4   37.01    2.57
  -1  -1   4   40.54    3.40
  -1  -1   4   37.50    2.95
  -1  -1   4   39.18    3.43
   1   1  -4   37.73    2.63
  -1  -1   4   37.16    2.55
  -1  -1   3   99.78    4.22
   1   1  -3  106.51    4.99
  -1  -1   3  107.84    4.79
  -1  -1   3  103.28    5.22
  -1  -1   3  104.86    4.31
  -1  -1   3  113.25    5.16
   1   1  -3  107.04    4.00
  -1  -1   2 1229.91   22.95
  -1  -1   2 1309.18   23.87
  -1  -1   2 1253.91   23.88
  -1  -1   2 1249.07   23.01
   1   1  -2 1244.87   22.03
  -1  -1   2 1274.95   24.50
   1   1  -2 1275.93   24.37
   1   1  -2 1265.72   21.71
   1   1  -1 4767.61   74.65
  -1  -1   1 4731.49   77.37
  -1  -1   1 4824.51   76.44
  -1  -1   1 4796.73   75.49
   1   1  -1 4785.16   75.72
   1   1  -1 4783.81   74.35
  -1  -1   1 4838.11   76.47
  -1  -1   0 4677.10   74.66
  -1  -1   0 4603.29   73.63
  -1  -1   0 4476.51   73.51
  -1  -1   0 4661.46   73.64
  -1  -1  -1  368.91    9.87
  -1  -1  -1  391.96    9.47
  -1  -1  -1  368.68    9.94
  -1  -1  -1  396.03    9.50
  -1  -1  -1  387.08   10.15
   1   1   1  371.51    8.40
  -1  -1  -2 2497.43   42.74
  -1  -1  -2 2412.39   42.76
  -1  -1  -2 2456.02   41.16
  -1  -1  -2 2402.73   42.18
  -1  -1  -2 2436.15   41.14
  -1  -1  -3  880.81   19.70
  -1  -1  -4  145.63    6.84
  -1  -1  -4  153.75    4.96
   1   1   4  158.08    6.78
  -1  -1  -5 1373.87   29.24
  -1  -1  -5 1397.86   25.29
   1   1   5 1370.27   28.90
   1   1   6 1446.35   31.87
  -1  -1  -6 1480.00   31.95
  -1  -1  -6 1525.79   27.92
  -1  -1  -7  126.14    5.38
  -1  -1  -7  126.67    7.47
  -1  -1  -7  123.31    5.74
   1   1   7  133.08    7.98
  -1  -1  -7  127.18    5.72
  -1  -1  -7  123.06    5.48
  -1  -1  -7  129.03    5.29
  -1  -1  -7  112.85    5.29
  -1  -1  -7  129.47    5.49
  -1  -1  -7  126.18    5.53
  -1  -1  -8  542.32   13.60
   1   1   8  531.56   18.46
  -1  -1  -8  518.67   13.16
  -1  -1  -8  516.01   16.92
  -1  -1  -8  527.00   13.55
  -1  -1  -8  524.24   14.16
  -1  -1  -8  543.61   14.37
  -1  -1  -8  502.08   13.57
  -1  -1  -8  524.60   13.23
  -1  -1  -8  509.65   13.52
  -1  -1  -9 2909.49   50.48
  -1  -1  -9 2812.44   51.01
  -1  -1  -9 2795.67   50.75
  -1  -1  -9 2803.12   50.01
  -1  -1  -9 2777.87   51.16
  -1  -1  -9 2995.13   52.18
  -1  -1  -9 2898.90   52.21
   1   1   9 2954.63   59.52
   1   1  10 1303.43   34.79
  -1  -1 -10 1184.85   26.41
  -1  -1 -10 1176.01   25.77
  -1  -1 -10 1230.54   25.39
  -1  -1 -10 1218.23   27.08
  -1  -1 -10 1169.38   26.44
  -1  -1 -10 1266.34   27.86
  -1  -1 -10 1177.59   26.52
  -1  -1 -10 1260.70   25.94
  -1  -1 -11    4.80    1.75
   1   1  11    0.43    3.37
  -1  -1 -11    3.95    1.91
  -1  -1 -11    2.88    1.84
  -1  -1 -11    3.78    2.31
  -1  -1 -11    4.28    2.06
   1   1  11    4.70    2.79
  -1  -1 -11    2.93    2.09
  -1  -1 -12    7.24    2.06
  -1  -1 -12    9.02    2.52
  -1  -1 -12    5.34    2.35
  -1  -1 -12    8.82    2.31
  -1  -1 -13   67.63    4.99
  -1  -1 -13   66.91    5.30
  -1  -1 -13   64.98    4.72
  -1  -1 -14    4.36    2.17
  -1  -1 -14    2.16    1.69
  -1  -1 -15  420.14   11.13
  -1  -1 -15  415.53   11.59
  -1  -2  17   10.46    2.03
   1   2 -16  789.26   17.17
  -1  -2  16  766.38   18.99
  -1  -2  16  802.83   17.91
  -1  -2  16  769.51   18.85
  -1  -2  16  762.86   19.19
   1   2 -16  780.69   18.80
   1   2 -15  544.35   13.94
  -1  -2  15  541.25   16.08
  -1  -2  15  521.62   15.66
  -1  -2  15  523.94   16.04
   1   2 -15  520.96   15.39
   1   2 -14   13.28    2.78
  -1  -2  14   16.48    3.33
   1   2 -14   12.80    2.31
  -1  -2  14   13.56    3.12
  -1  -2  14   14.00    3.00
  -1  -2  13   29.59    4.08
  -1  -2  13   29.55    4.02
   1   2 -13   24.34    2.92
  -1  -2  13   33.10    4.30
   1   2 -13   27.89    3.78
  -1  -2  12 3052.36   57.33
   1   2 -12 3076.93   63.75
  -1  -2  12 3123.77   57.18
   1   2 -12 3023.55   53.07
  -1  -2  12 3046.45   65.95
  -1  -2  12 2842.49   56.41
   1   2 -12 2926.91   56.15
   1   2 -11  818.07   18.41
  -1  -2  11  849.25   21.98
   1   2 -11  849.02   25.68
  -1  -2  11  829.72   21.58
  -1  -2  11  845.44   27.38
   1   2 -11  819.08   18.78
   1   2 -11  820.81   21.25
  -1  -2  10   79.09    5.75
   1   2 -10   97.45    7.49
  -1  -2  10   81.85    5.74
  -1  -2  10   78.02    4.98
  -1  -2  10   87.07    7.83
   1   2 -10   88.29    4.68
   1   2 -10   88.18    4.62
  -1  -2  10   78.71    7.25
   1   2 -10   79.07    6.16
   1   2 -10  103.03    6.21
   1   2  -9  689.02   20.75
  -1  -2   9  635.31   17.53
   1   2  -9  657.61   15.02
  -1  -2   9  703.21   16.57
   1   2  -9  645.16   17.41
  -1  -2   9  692.52   22.07
  -1  -2   9  652.93   17.91
  -1  -2   9  724.77   22.36
   1   2  -9  680.31   19.03
   1   2  -8  117.47    7.34
  -1  -2   8  106.74    6.18
  -1  -2   8  131.08    5.87
  -1  -2   8  133.80    8.39
  -1  -2   8  114.19    6.47
  -1  -2   8  123.30    8.17
   1   2  -8  116.00    6.21
   1   2  -8  120.95    6.56
   1   2  -8  123.20    6.72
   1   2  -7  220.38    8.69
  -1  -2   7  232.72   10.49
  -1  -2   7  235.29   10.83
   1   2  -7  225.10    9.65
   1   2  -7  215.93    8.22
   1   2  -6 5585.74   93.23
   1   2  -6 5522.94   91.36
  -1  -2   6 5568.54   94.89
  -1  -2   6 5602.84   95.77
   1   2  -6 5591.44   90.03
  -1  -2   5 6262.81  100.00
   1   2  -5 6021.71  102.42
   1   2  -5 6347.00   99.33
  -1  -2   5 6393.66  103.75
   1   2  -5 6236.97  100.66
  -1  -2   5 6199.88  100.91
  -1  -2   5 6484.89  104.87
  -1  -2   5 6203.03  100.11
   1   2  -4  116.35    5.72
  -1  -2   4  116.83    5.08
  -1  -2   4  126.60    6.11
  -1  -2   4  119.24    5.12
  -1  -2   4  115.47    5.51
  -1  -2   4  127.75    6.59
   1   2  -4  117.24    4.99
  -1  -2   3   28.25    2.57
  -1  -2   3   28.42    2.54
  -1  -2   3   26.91    2.77
   1   2  -3   24.36    2.62
  -1  -2   3   22.93    2.63
  -1  -2   3   30.73    3.29
   1   2  -3   29.47    2.34
  -1  -2   2 2391.87   41.28
   1   2  -2 2389.06   42.33
  -1  -2   2 2367.64   42.37
  -1  -2   2 2425.45   42.68
  -1  -2   2 2260.84   42.34
   1   2  -2 2410.88   40.22
  -1  -2   2 2417.82   41.36
  -1  -2   1  543.98   12.88
  -1  -2   1  561.37   12.98
  -1  -2   1  540.92   14.04
  -1  -2   1  593.15   13.33
  -1  -2   1  538.83   13.74
  -1  -2   1  577.01   13.54
   1   2  -1  555.51   12.17
  -1  -2   0 2003.38   35.31
  -1  -2   0 1942.48   36.84
  -1  -2   0 2064.48   36.08
  -1  -2   0 1942.95   36.36
  -1  -2   0 1997.22   35.32
  -1  -2  -1 2194.80   38.32
  -1  -2  -1 2141.26   40.17
  -1  -2  -1 2230.50   38.43
  -1  -2  -1 2202.28   39.54
  -1  -2  -1 2159.56   39.58
  -1  -2  -2   16.61    2.16
  -1  -2  -2   13.91    2.51
  -1  -2  -2   15.88    2.50
  -1  -2  -2   15.82    2.44
  -1  -2  -2   18.08    2.22
  -1  -2  -3   44.07    4.01
  -1  -2  -3   48.82    4.14
  -1  -2  -4 3981.79   69.84
  -1  -2  -5 3825.50   63.15
  -1  -2  -5 3753.98   62.50
  -1  -2  -5 3967.80   68.68
  -1  -2  -5 3705.92   62.47
  -1  -2  -5 3867.75   63.74
   1   2   5 3810.98   68.50
   1   2   6   33.76    4.30
  -1  -2  -6   30.79    3.98
  -1  -2  -6   26.60    2.76
  -1  -2  -6   28.03    2.87
  -1  -2  -6   29.92    2.83
  -1  -2  -6   29.70    2.83
  -1  -2  -6   26.43    2.65
  -1  -2  -6   26.23    2.66
  -1  -2  -6   26.16    2.96
  -1  -2  -6   30.35    2.99
  -1  -2  -7   22.26    2.87
  -1  -2  -7   25.26    3.96
  -1  -2  -7   20.63    2.66
   1   2   7   24.30    3.93
  -1  -2  -7   26.02    2.90
  -1  -2  -7   21.93    2.69
  -1  -2  -7   23.68    2.49
  -1  -2  -7   25.60    2.84
  -1  -2  -7   23.34    3.00
  -1  -2  -7   22.57    2.91
  -1  -2  -7   25.21    2.82
   1   2   8   79.94    7.34
  -1  -2  -8   74.92    4.80
  -1  -2  -8   73.28    4.82
  -1  -2  -8   82.66    5.09
  -1  -2  -8   82.74    5.41
  -1  -2  -8   85.09    5.30
  -1  -2  -8   85.96    5.57
  -1  -2  -8   86.85    4.90
  -1  -2  -8   78.25    5.05
   1   2   9  477.03   19.17
  -1  -2  -9  488.27   13.44
  -1  -2  -9  443.31   13.63
  -1  -2  -9  448.15   13.26
  -1  -2  -9  448.73   13.30
  -1  -2  -9  460.89   13.75
  -1  -2  -9  466.90   14.36
  -1  -2  -9  462.23   14.44
   1   2   9  446.72   18.09
   1   2  10  748.91   25.11
  -1  -2 -10  779.15   19.07
  -1  -2 -10  754.85   19.54
  -1  -2 -10  755.20   19.01
  -1  -2 -10  760.73   19.11
  -1  -2 -10  773.78   20.30
  -1  -2 -10  796.86   20.46
   1   2  10  777.18   26.53
  -1  -2 -11 2039.40   40.92
  -1  -2 -11 2089.62   40.29
  -1  -2 -11 2116.46   40.47
  -1  -2 -11 2101.17   42.06
  -1  -2 -11 2179.71   41.82
  -1  -2 -12  227.55    9.34
  -1  -2 -12  244.19    9.75
  -1  -2 -12  244.59   10.03
  -1  -2 -13    1.26    2.00
  -1  -2 -13    1.63    1.69
  -1  -2 -14  556.49   14.06
  -1  -2 -14  567.65   14.53
  -1  -2 -15  553.63   12.36
  -1  -2 -15  547.90   12.59
  -1  -3  17  564.28   14.53
   1   3 -17  607.46   13.10
  -1  -3  17  574.15   14.45
  -1  -3  16  644.61   17.46
  -1  -3  16  634.74   17.14
   1   3 -16  638.67   16.57
  -1  -3  15   60.97    5.23
   1   3 -15   64.74    4.22
  -1  -3  15   50.78    4.75
   1   3 -15   55.55    4.70
  -1  -3  14  473.26   15.86
  -1  -3  14  471.66   16.04
   1   3 -14  508.41   13.75
   1   3 -14  482.95   15.21
  -1  -3  13   38.66    4.68
  -1  -3  13   35.83    4.59
   1   3 -13   42.46    3.70
   1   3 -13   42.31    4.35
  -1  -3  12  167.77    8.18
  -1  -3  12  139.27    8.61
   1   3 -12  159.91   10.96
   1   3 -12  183.51    8.68
   1   3 -12  180.20    7.49
  -1  -3  12  154.02    8.74
   1   3 -12  167.62    9.95
  -1  -3  12  150.93   11.53
  -1  -3  11 1146.69   28.49
   1   3 -11 1199.74   32.66
  -1  -3  11 1222.07   27.01
  -1  -3  11 1204.87   34.89
   1   3 -11 1243.17   27.40
  -1  -3  11 1143.75   28.23
  -1  -3  11 1238.99   34.85
   1   3 -11 1207.32   24.61
   1   3 -11 1245.60   30.80
  -1  -3  10 3214.59   61.07
  -1  -3  10 3190.81   61.35
   1   3 -10 3212.76   65.77
   1   3 -10 3375.38   57.07
  -1  -3  10 3363.03   69.05
  -1  -3  10 3472.43   60.01
  -1  -3  10 3401.74   69.58
   1   3 -10 3536.21   60.17
   1   3 -10 3304.33   63.48
  -1  -3   9  212.32    9.17
   1   3  -9  195.99   10.48
   1   3  -9  208.10    8.41
  -1  -3   9  190.37   11.26
  -1  -3   9  202.43    8.34
  -1  -3   9  207.80   11.90
  -1  -3   9  204.34    8.90
   1   3  -9  209.24    9.80
   1   3  -8  120.95    7.77
  -1  -3   8  125.90    6.51
   1   3  -8  125.16    7.15
  -1  -3   8  124.67    6.25
  -1  -3   8  130.24    6.72
  -1  -3   8  136.92    9.16
  -1  -3   8  134.78    8.87
  -1  -3   7  894.81   20.01
   1   3  -7  824.10   22.21
  -1  -3   7  887.98   19.76
  -1  -3   7  853.14   19.72
  -1  -3   7  887.28   24.07
  -1  -3   7  880.60   24.66
   1   3  -7  872.95   21.24
   1   3  -6   80.85    5.54
  -1  -3   6   66.93    5.68
  -1  -3   6   64.74    5.77
   1   3  -6   78.01    4.95
   1   3  -5  271.53    9.88
  -1  -3   5  275.42    9.45
  -1  -3   5  275.99    9.54
  -1  -3   5  257.89    9.73
  -1  -3   5  294.31   11.13
  -1  -3   5  282.53   11.68
   1   3  -5  275.62    9.42
  -1  -3   4 3414.32   59.56
  -1  -3   4 3460.14   59.79
   1   3  -4 3457.09   59.93
  -1  -3   4 3392.76   60.63
  -1  -3   4 3592.19   63.53
   1   3  -4 3384.45   59.08
  -1  -3   4 3514.31   55.85
  -1  -3   3  337.31   10.49
   1   3  -3  358.60   10.71
   1   3  -3  347.91   10.18
  -1  -3   3  323.79   11.28
  -1  -3   3  353.18   10.60
  -1  -3   3  339.96   11.35
  -1  -3   3  355.07   12.20
  -1  -3   3  342.85    8.23
  -1  -3   2   58.09    4.03
  -1  -3   2   62.03    3.01
  -1  -3   2   65.55    4.75
  -1  -3   2   61.72    4.58
   1   3  -2   55.96    3.73
  -1  -3   2   55.56    4.04
  -1  -3   1 2718.61   47.71
  -1  -3   1 2724.47   47.60
  -1  -3   1 2613.19   48.97
  -1  -3   1 2742.45   49.54
  -1  -3   1 2706.84   43.99
   1   3  -1 2596.24   47.09
  -1  -3   0 8824.72  140.36
  -1  -3   0 8717.94  140.43
  -1  -3   0 9001.94  142.75
  -1  -3   0 8861.76  142.31
  -1  -3   0 8539.39  141.86
  -1  -3   0 8931.68  136.45
  -1  -3  -1  230.12    8.39
  -1  -3  -1  246.86    9.77
  -1  -3  -1  224.77    8.38
  -1  -3  -1  223.83    9.27
  -1  -3  -1  223.17    9.23
  -1  -3  -1  231.00    6.37
  -1  -3  -2 1182.89   25.64
  -1  -3  -2 1253.53   27.94
  -1  -3  -2 1288.90   27.83
  -1  -3  -2 1160.25   25.56
  -1  -3  -2 1267.90   27.48
  -1  -3  -3   40.47    4.15
  -1  -3  -3   47.00    4.73
  -1  -3  -4  364.00    9.77
  -1  -3  -4  370.04    9.83
  -1  -3  -4  357.55   10.18
  -1  -3  -4  355.25   10.13
  -1  -3  -4  356.83    9.88
  -1  -3  -4  368.64   10.05
  -1  -3  -4  378.27   13.88
  -1  -3  -4  357.85   10.44
   1   3   5  523.14   18.77
  -1  -3  -5  582.00   14.52
  -1  -3  -5  596.42   14.32
  -1  -3  -5  583.52   14.27
  -1  -3  -5  608.40   14.20
  -1  -3  -5  622.88   19.45
  -1  -3  -5  567.83   13.94
  -1  -3  -5  649.39   14.76
  -1  -3  -5  520.08   14.61
  -1  -3  -5  599.99   15.07
  -1  -3  -5  606.50   14.74
   1   3   6 5162.72   89.68
   1   3   6 4851.78   90.36
  -1  -3  -6 4943.83   81.59
  -1  -3  -6 5100.99   82.14
  -1  -3  -6 4840.08   81.99
  -1  -3  -6 4971.97   81.68
  -1  -3  -6 4834.58   82.63
  -1  -3  -6 4897.51   81.15
  -1  -3  -6 4978.06   90.56
  -1  -3  -6 5031.21   81.40
  -1  -3  -6 5145.68   82.48
  -1  -3  -6 4646.28   82.25
   1   3   7 1740.47   41.04
   1   3   7 1734.95   41.60
  -1  -3  -7 1730.63   34.18
  -1  -3  -7 1784.96   34.01
  -1  -3  -7 1723.62   33.64
  -1  -3  -7 1721.83   33.71
  -1  -3  -7 1782.76   41.72
  -1  -3  -7 1686.60   34.58
  -1  -3  -7 1774.09   34.09
   1   3   8  195.76   11.53
   1   3   8  197.14   12.23
  -1  -3  -8  190.73    8.42
  -1  -3  -8  203.85    8.31
  -1  -3  -8  200.76    8.30
  -1  -3  -8  199.50    8.89
  -1  -3  -9  114.28    6.56
  -1  -3  -9  103.09    6.09
  -1  -3  -9  106.67    6.21
  -1  -3  -9  122.28    7.04
   1   3   9   98.43    8.45
  -1  -3  -9  113.54    6.33
   1   3   9  100.97    9.25
  -1  -3 -10  799.15   20.33
  -1  -3 -10  806.28   19.93
  -1  -3 -10  815.60   20.01
  -1  -3 -10  811.45   20.95
  -1  -3 -10  826.47   20.13
  -1  -3 -11   38.48    4.01
  -1  -3 -11   37.47    3.74
  -1  -3 -11   41.56    3.97
  -1  -3 -11   44.43    4.34
  -1  -3 -11   41.15    3.83
  -1  -3 -12  495.19   13.95
  -1  -3 -12  482.57   13.39
  -1  -3 -12  487.16   13.46
  -1  -3 -12  524.61   14.62
  -1  -3 -13  245.04    8.46
  -1  -3 -13  244.45    8.62
  -1  -3 -14    1.84    1.25
   1   4 -17    8.76    1.45
  -1  -4  17    6.79    1.85
  -1  -4  17    8.73    2.04
  -1  -4  16  281.63   10.37
  -1  -4  16  287.02   10.60
   1   4 -16  297.26    8.90
  -1  -4  15  994.78   25.15
  -1  -4  15 1027.00   25.16
  -1  -4  14  412.95   14.86
   1   4 -14  432.38   12.53
  -1  -4  14  421.82   14.84
  -1  -4  13   28.40    4.17
  -1  -4  13   25.96    3.93
  -1  -4  13   22.26    3.44
   1   4 -13   29.50    3.21
  -1  -4  12   24.66    3.89
  -1  -4  12   23.36    3.70
  -1  -4  12   18.13    4.62
  -1  -4  12   23.21    4.88
   1   4 -12   28.96    4.41
  -1  -4  12   25.61    3.62
  -1  -4  11  463.15   15.42
  -1  -4  11  471.54   15.35
   1   4 -11  471.23   12.85
  -1  -4  11  433.68   14.58
  -1  -4  11  430.14   19.79
  -1  -4  11  480.59   20.98
   1   4 -11  446.71   16.86
  -1  -4  10   54.16    4.76
  -1  -4  10   48.11    4.59
   1   4 -10   49.74    4.18
  -1  -4  10   57.02    6.89
   1   4 -10   53.63    4.28
  -1  -4  10   54.41    4.92
  -1  -4  10   51.96    6.96
   1   4 -10   57.13    5.64
  -1  -4   9 1405.08   29.17
  -1  -4   9 1378.13   28.80
  -1  -4   9 1323.30   35.67
  -1  -4   9 1349.82   36.93
   1   4  -9 1327.90   31.51
  -1  -4   8 1094.17   23.58
  -1  -4   8 1047.43   29.55
  -1  -4   8 1091.02   23.77
   1   4  -8 1043.12   26.11
  -1  -4   8 1058.96   30.83
  -1  -4   7   61.57    6.25
   1   4  -7   78.58    5.70
  -1  -4   7   72.29    4.51
  -1  -4   7   81.06    5.18
  -1  -4   7   79.44    7.38
  -1  -4   6  135.33    6.32
  -1  -4   6  120.57    8.64
  -1  -4   6  128.21    5.97
   1   4  -6  138.31    7.23
  -1  -4   5 4105.13   73.06
  -1  -4   5 4396.72   72.72
  -1  -4   5 4382.27   72.76
  -1  -4   5 4570.14   79.46
  -1  -4   5 4521.04   73.76
  -1  -4   5 4086.08   81.75
  -1  -4   5 4308.93   74.20
   1   4  -5 4510.83   77.65
  -1  -4   4  805.29   21.41
  -1  -4   4  872.41   22.29
  -1  -4   4  819.35   17.26
   1   4  -4  837.10   20.28
   1   4  -3  467.93   13.88
  -1  -4   3  479.52   15.11
  -1  -4   3  462.86   15.61
  -1  -4   3  451.41   11.58
  -1  -4   2  428.30   14.14
  -1  -4   2  415.96   15.22
   1   4  -2  422.40   13.16
  -1  -4   2  432.34   10.91
  -1  -4   1    7.32    2.35
  -1  -4   1    5.08    2.56
   1   4  -1    5.33    1.82
  -1  -4   1    5.54    1.61
  -1  -4   0    6.08    2.22
  -1  -4   0    9.44    2.91
  -1  -4   0    4.83    1.56
  -1  -4  -1 1259.60   23.36
  -1  -4  -1 1258.31   23.50
  -1  -4  -1 1219.40   22.94
  -1  -4  -1 1254.70   23.66
  -1  -4  -1 1258.63   23.54
  -1  -4  -1 1165.85   22.77
  -1  -4  -1 1073.54   28.35
  -1  -4  -1 1281.23   24.15
  -1  -4  -1 1032.25   23.86
  -1  -4  -1 1256.45   28.16
  -1  -4  -1 1137.24   23.74
  -1  -4  -1 1034.25   23.76
  -1  -4  -1 1089.24   23.08
   1   4   1 1264.77   26.87
  -1  -4  -2 3318.95   54.52
  -1  -4  -2 3280.03   54.78
  -1  -4  -2 3357.39   54.63
  -1  -4  -2 3317.79   54.64
  -1  -4  -2 3174.02   53.91
  -1  -4  -2 3325.87   60.27
  -1  -4  -2 3374.68   54.25
  -1  -4  -2 2981.44   54.71
  -1  -4  -2 3047.29   55.52
  -1  -4  -2 3120.94   55.20
  -1  -4  -2 3040.39   55.31
  -1  -4  -3   35.37    3.14
  -1  -4  -3   39.00    3.32
  -1  -4  -3   40.15    3.16
  -1  -4  -3   38.02    3.14
  -1  -4  -3   38.24    3.43
  -1  -4  -3   38.55    3.49
  -1  -4  -3   42.79    3.39
  -1  -4  -3   36.76    4.34
  -1  -4  -3   35.63    3.19
  -1  -4  -4    1.92    1.59
  -1  -4  -4    8.22    2.03
  -1  -4  -4    4.46    1.73
  -1  -4  -4    4.46    1.54
  -1  -4  -4    2.30    1.52
  -1  -4  -4    1.82    1.73
  -1  -4  -4    6.42    2.02
  -1  -4  -4    4.01    1.71
  -1  -4  -5  576.19   15.41
  -1  -4  -5  613.44   15.42
  -1  -4  -5  583.75   15.23
  -1  -4  -5  614.11   14.95
  -1  -4  -5  636.35   15.14
  -1  -4  -5  608.38   15.47
  -1  -4  -5  619.82   16.13
  -1  -4  -5  644.35   16.27
  -1  -4  -6  551.53   15.05
  -1  -4  -6  561.11   14.83
  -1  -4  -6  533.51   14.61
  -1  -4  -6  537.99   14.68
  -1  -4  -6  591.12   14.68
   1   4   6  523.46   20.06
  -1  -4  -6  535.87   15.35
  -1  -4  -6  565.30   15.41
  -1  -4  -6  552.17   14.38
   1   4   7    4.12    2.56
   1   4   7    1.54    2.21
  -1  -4  -7   10.38    2.40
  -1  -4  -7    6.40    2.14
  -1  -4  -7    6.99    2.18
  -1  -4  -7    5.77    2.24
  -1  -4  -7    7.71    2.29
   1   4   8  476.48   18.61
   1   4   8  454.76   19.48
  -1  -4  -8  471.28   14.29
  -1  -4  -8  479.51   14.10
  -1  -4  -8  472.29   14.02
  -1  -4  -8  517.69   15.13
  -1  -4  -8  474.51   14.14
  -1  -4  -9  309.87   11.18
  -1  -4  -9  305.95   10.77
  -1  -4  -9  304.28   10.79
  -1  -4  -9  317.58   11.54
  -1  -4 -10   32.98    3.64
  -1  -4 -10   40.60    3.86
  -1  -4 -10   42.44    3.98
  -1  -4 -10   35.80    3.99
  -1  -4 -11  754.11   18.06
  -1  -4 -11  714.05   17.35
  -1  -4 -11  729.55   17.50
  -1  -4 -11  756.94   18.39
  -1  -4 -12  998.55   21.18
  -1  -4 -12 1005.30   20.68
  -1  -4 -12  998.62   20.70
  -1  -4 -13  173.27    6.04
  -1  -5  17   68.90    4.18
  -1  -5  17   72.46    4.15
   1   5 -17   74.55    3.47
  -1  -5  17   73.18    3.72
  -1  -5  17   68.93    3.66
  -1  -5  16   51.00    4.17
   1   5 -16   55.19    3.46
  -1  -5  16   46.60    3.42
  -1  -5  16   49.34    3.53
  -1  -5  16   50.36    4.12
  -1  -5  15   14.57    2.80
  -1  -5  15   15.04    2.90
   1   5 -15   15.11    2.24
   1   5 -14  601.27   15.44
  -1  -5  14  603.63   17.71
  -1  -5  14  609.17   17.58
  -1  -5  13 1052.48   25.51
  -1  -5  13 1021.82   25.03
   1   5 -13 1061.23   22.93
  -1  -5  12  217.25   10.07
  -1  -5  12  224.92   10.06
  -1  -5  12  209.56   10.02
  -1  -5  11   13.87    3.02
   1   5 -11   14.41    2.57
  -1  -5  11   19.58    3.19
  -1  -5  11   13.74    3.18
  -1  -5  11   20.17    5.12
  -1  -5  11   12.76    4.07
   1   5 -11   13.35    2.58
   1   5 -11   13.04    3.32
  -1  -5  10 1460.43   31.52
   1   5 -10 1397.51   29.69
   1   5 -10 1399.46   29.98
   1   5 -10 1464.00   35.23
  -1  -5   9 1747.21   35.41
   1   5  -9 1783.23   39.64
  -1  -5   8  108.73    6.24
  -1  -5   8   78.03    7.91
  -1  -5   8   75.41    8.22
  -1  -5   8   94.40    5.77
   1   5  -8   99.94    7.39
   1   5  -7 1078.35   26.62
  -1  -5   7 1070.73   22.82
  -1  -5   7  999.27   21.36
  -1  -5   7 1026.75   21.59
  -1  -5   7  883.73   29.37
  -1  -5   7  907.28   22.14
  -1  -5   7  796.54   26.87
  -1  -5   6   10.83    2.98
  -1  -5   6   11.77    3.97
  -1  -5   6   10.91    2.46
  -1  -5   6   10.88    2.24
  -1  -5   6    7.18    2.17
  -1  -5   6   14.49    3.84
   1   5  -6    9.15    2.39
  -1  -5   6   10.13    2.00
  -1  -5   5    7.89    2.11
   1   5  -5   10.15    2.62
  -1  -5   5    7.65    2.24
  -1  -5   5    6.88    1.86
  -1  -5   5    6.39    2.09
  -1  -5   5   12.36    2.21
  -1  -5   5    6.70    2.63
  -1  -5   5    6.55    2.77
  -1  -5   5    7.99    2.48
  -1  -5   4 1199.15   27.19
  -1  -5   4 1396.34   32.10
  -1  -5   4 1151.97   26.43
  -1  -5   4 1347.41   26.19
  -1  -5   4 1335.26   26.15
  -1  -5   4 1358.66   25.74
  -1  -5   4 1351.08   25.73
  -1  -5   4 1178.60   31.99
  -1  -5   4 1366.01   26.81
  -1  -5   4 1177.45   26.63
   1   5  -4 1383.17   30.45
  -1  -5   3 4623.63   82.36
   1   5  -3 5111.95   86.04
  -1  -5   3 4580.57   81.11
  -1  -5   3 4594.92   81.55
  -1  -5   3 4953.65   80.77
  -1  -5   3 4878.48   80.70
  -1  -5   3 4984.37   80.13
  -1  -5   3 5111.52   80.30
  -1  -5   3 4853.48   80.81
  -1  -5   3 4793.31   89.48
  -1  -5   3 4925.91   82.11
  -1  -5   3 5308.71   88.54
  -1  -5   3 5093.59   81.45
  -1  -5   2  526.05   14.88
  -1  -5   2  553.77   14.09
  -1  -5   2  547.85   17.69
  -1  -5   2  516.89   13.94
  -1  -5   2  536.05   13.32
  -1  -5   2  548.38   13.86
  -1  -5   2  535.94   13.34
  -1  -5   2  517.76   14.38
  -1  -5   2  557.89   13.58
  -1  -5   2  553.55   13.89
  -1  -5   2  554.08   19.14
  -1  -5   2  532.86   14.19
  -1  -5   2  526.80   13.68
   1   5  -2  538.82   16.74
  -1  -5   1  190.94    7.06
  -1  -5   1  184.79    7.35
  -1  -5   1  195.31    9.92
  -1  -5   1  194.70    7.82
  -1  -5   1  191.61    7.32
  -1  -5   1  194.84    7.39
  -1  -5   1  183.54    6.87
  -1  -5   1  184.85    8.00
  -1  -5   1  189.66    6.97
   1   5  -1  193.32    9.32
  -1  -5   1  193.38    7.50
  -1  -5   1  195.84   10.68
  -1  -5   1  191.25    7.60
  -1  -5   0  217.12    8.50
  -1  -5   0  233.82    7.90
  -1  -5   0  237.62   11.06
  -1  -5   0  245.39    8.53
  -1  -5   0  238.81    8.66
  -1  -5   0  232.11    8.18
  -1  -5   0  229.00    8.36
  -1  -5   0  231.46    8.21
  -1  -5   0  223.87    7.67
  -1  -5   0  229.78    7.81
  -1  -5   0  245.03    8.55
  -1  -5   0  229.23   11.51
  -1  -5   0  216.13    8.73
  -1  -5   0  226.69    8.23
  -1  -5   0  216.41    8.61
  -1  -5  -1 1653.58   32.21
  -1  -5  -1 1634.87   31.00
  -1  -5  -1 1604.79   31.28
  -1  -5  -1 1652.32   30.64
  -1  -5  -1 1597.23   37.66
  -1  -5  -1 1681.53   31.61
  -1  -5  -1 1620.97   30.58
  -1  -5  -1 1621.62   31.30
  -1  -5  -1 1649.19   31.83
  -1  -5  -1 1595.23   32.38
  -1  -5  -1 1659.35   36.66
  -1  -5  -1 1647.35   31.86
  -1  -5  -1 1612.21   32.34
  -1  -5  -2  477.67   12.83
  -1  -5  -2  482.64   16.68
  -1  -5  -2  485.63   13.25
  -1  -5  -2  497.99   13.26
  -1  -5  -2  485.19   13.18
  -1  -5  -2  501.25   12.76
  -1  -5  -2  483.85   12.62
  -1  -5  -2  489.45   13.55
  -1  -5  -2  483.94   13.92
  -1  -5  -2  482.57   13.55
  -1  -5  -2  489.42   13.82
   1   5   2  506.70   16.52
  -1  -5  -3 1975.39   42.99
  -1  -5  -3 2036.45   37.50
  -1  -5  -3 1991.66   37.80
  -1  -5  -3 1978.60   37.57
  -1  -5  -3 1953.32   37.56
  -1  -5  -3 2076.10   36.98
  -1  -5  -3 1994.22   36.73
  -1  -5  -3 2053.47   38.63
  -1  -5  -3 2039.92   38.47
   1   5   3 1985.59   42.98
  -1  -5  -4  932.03   21.23
  -1  -5  -4  963.84   20.98
  -1  -5  -4  925.42   20.99
  -1  -5  -4  928.96   21.06
  -1  -5  -4 1010.31   20.71
  -1  -5  -4  954.53   20.41
  -1  -5  -4  962.70   21.88
   1   5   4  950.54   26.26
  -1  -5  -5    1.09    1.64
  -1  -5  -5    1.80    1.83
  -1  -5  -5    1.49    1.79
  -1  -5  -5    1.57    1.60
  -1  -5  -5    2.00    1.74
  -1  -5  -5    3.27    1.88
  -1  -5  -5    2.91    1.98
  -1  -5  -5    3.08    1.83
   1   5   5    4.96    2.47
   1   5   6  527.42   20.78
  -1  -5  -6  557.51   15.54
  -1  -5  -6  576.95   15.87
  -1  -5  -6  566.89   15.56
  -1  -5  -6  606.64   16.51
  -1  -5  -6  601.97   16.34
   1   5   6  586.85   20.69
  -1  -5  -7 2623.59   48.85
  -1  -5  -7 2598.84   48.28
  -1  -5  -7 2580.44   48.33
  -1  -5  -7 2768.20   49.73
  -1  -5  -7 2635.36   48.99
  -1  -5  -8   21.51    3.06
  -1  -5  -8   16.58    2.84
  -1  -5  -8   18.05    2.92
  -1  -5  -8   20.34    3.21
  -1  -5  -8   19.57    2.99
  -1  -5  -9  462.88   13.53
  -1  -5  -9  470.40   13.27
  -1  -5  -9  464.34   13.24
  -1  -5  -9  428.86   13.24
  -1  -5 -10   14.53    2.57
  -1  -5 -10   11.19    2.20
  -1  -5 -10   14.15    2.39
  -1  -5 -11  118.54    5.46
  -1  -5 -11  116.76    5.24
  -1  -5 -11  120.33    5.31
  -1  -5 -12   88.47    3.88
  -1  -5 -12   88.25    4.09
  -1  -5 -12   85.71    3.82
  -1  -6  16   17.07    2.24
   1   6 -16   15.66    1.86
  -1  -6  16   16.42    2.03
  -1  -6  16   16.79    2.21
  -1  -6  16   16.08    1.99
  -1  -6  15  277.90    9.71
   1   6 -15  289.60    8.83
  -1  -6  15  297.19    9.00
  -1  -6  15  295.86    9.01
  -1  -6  15  293.72    9.79
  -1  -6  14  767.79   19.28
  -1  -6  14  767.99   19.08
   1   6 -14  750.75   17.67
  -1  -6  14  764.49   17.79
  -1  -6  14  814.22   18.19
   1   6 -13    8.11    1.98
  -1  -6  13    8.09    2.35
  -1  -6  13    6.45    2.18
   1   6 -13    5.34    1.91
   1   6 -13    5.28    1.85
   1   6 -12 1344.71   28.50
  -1  -6  12 1326.52   29.82
  -1  -6  12 1335.77   27.64
  -1  -6  12 1240.82   27.27
   1   6 -12 1314.95   28.18
   1   6 -11  147.48    7.48
  -1  -6  11  161.81    8.31
  -1  -6  11  161.87    7.45
  -1  -6  11  144.73    7.16
   1   6 -11  158.42    7.62
   1   6 -10    7.57    2.17
  -1  -6  10   11.43    3.49
  -1  -6  10    9.56    2.59
   1   6 -10   11.24    3.15
  -1  -6  10    8.19    2.27
  -1  -6  10    9.03    4.02
  -1  -6  10    9.82    2.55
   1   6 -10   10.36    2.33
  -1  -6   9  222.30    9.51
  -1  -6   9  200.00   12.36
  -1  -6   9  233.70    8.98
   1   6  -9  217.04    8.97
  -1  -6   9  223.28    8.85
  -1  -6   9  209.99    9.43
   1   6  -9  213.16    8.79
   1   6  -9  224.89   12.11
  -1  -6   9  211.32   14.28
  -1  -6   8 2529.01   50.60
   1   6  -8 2705.16   49.54
  -1  -6   8 2903.42   50.60
  -1  -6   8 2527.11   57.38
  -1  -6   8 2628.84   48.79
  -1  -6   8 2695.96   49.16
   1   6  -8 2750.40   49.46
  -1  -6   8 2676.65   61.27
   1   6  -8 2888.97   57.26
  -1  -6   7  990.93   29.10
  -1  -6   7 1019.47   22.33
  -1  -6   7  992.79   22.19
  -1  -6   7  933.50   23.58
   1   6  -7 1045.85   28.28
  -1  -6   6  695.73   18.80
  -1  -6   6  725.74   23.56
  -1  -6   6  671.13   18.46
  -1  -6   6  735.10   17.69
  -1  -6   6  738.10   17.70
  -1  -6   6  677.96   23.78
  -1  -6   6  714.41   18.85
  -1  -6   6  722.45   19.07
   1   6  -6  723.46   22.46
  -1  -6   5   18.38    3.11
  -1  -6   5   15.30    3.70
   1   6  -5   19.22    3.69
  -1  -6   5   20.27    2.78
  -1  -6   5   19.71    3.25
  -1  -6   5   18.90    2.76
  -1  -6   5   18.06    4.09
  -1  -6   5   15.78    3.07
  -1  -6   5   14.62    2.75
  -1  -6   4 1421.44   30.25
  -1  -6   4 1509.40   35.93
  -1  -6   4 1477.36   30.12
  -1  -6   4 1372.67   29.47
  -1  -6   4 1332.78   29.03
  -1  -6   4 1349.41   29.10
  -1  -6   4 1407.26   28.17
  -1  -6   4 1365.92   28.00
  -1  -6   4 1406.67   36.34
  -1  -6   4 1445.38   29.77
   1   6  -4 1396.87   33.83
  -1  -6   3   51.07    4.50
  -1  -6   3   46.30    5.49
  -1  -6   3   46.47    4.23
  -1  -6   3   43.20    4.35
  -1  -6   3   43.73    4.25
  -1  -6   3   42.00    5.54
  -1  -6   3   58.55    5.25
  -1  -6   3   40.16    4.30
  -1  -6   3   39.58    3.82
   1   6  -3   45.32    5.20
  -1  -6   2 1685.47   34.54
  -1  -6   2 1766.51   40.04
  -1  -6   2 1740.90   34.25
  -1  -6   2 1672.53   33.34
  -1  -6   2 1728.65   33.57
  -1  -6   2 1694.53   33.70
  -1  -6   2 1615.52   33.11
  -1  -6   2 1716.04   40.96
  -1  -6   2 1743.61   34.15
   1   6  -2 1623.40   37.96
  -1  -6   1 1209.43   26.81
   1   6  -1 1117.93   29.61
  -1  -6   1 1171.38   25.37
  -1  -6   1 1221.89   25.98
  -1  -6   1 1200.72   26.36
  -1  -6   1 1256.60   26.01
  -1  -6   1 1207.72   25.82
  -1  -6   1 1254.20   24.98
  -1  -6   1 1259.52   25.06
  -1  -6   1 1227.39   25.76
  -1  -6   1 1226.97   32.68
  -1  -6   1 1255.21   31.51
  -1  -6   1 1226.59   26.25
  -1  -6   0    7.92    2.10
  -1  -6   0    9.23    2.25
  -1  -6   0    5.90    2.18
  -1  -6   0    9.12    2.83
  -1  -6   0   10.66    2.38
  -1  -6   0    5.56    1.78
  -1  -6   0    9.44    2.39
  -1  -6   0    7.60    1.89
  -1  -6   0    5.43    2.34
  -1  -6   0    8.33    2.91
  -1  -6   0    6.63    2.33
  -1  -6   0    2.59    2.39
   1   6   0    5.33    2.24
  -1  -6  -1  173.89    7.27
  -1  -6  -1  160.93    9.63
  -1  -6  -1  173.84    7.52
  -1  -6  -1  166.88    6.82
  -1  -6  -1  174.68    7.78
  -1  -6  -1  177.80    7.00
  -1  -6  -1  161.33    7.49
  -1  -6  -1  166.38    7.59
  -1  -6  -1  173.15    7.52
  -1  -6  -1  177.75    7.66
  -1  -6  -2 1951.24   38.48
  -1  -6  -2 1977.94   38.62
  -1  -6  -2 2126.45   37.77
  -1  -6  -2 2070.47   38.47
  -1  -6  -2 1984.00   37.38
  -1  -6  -2 2053.16   38.95
  -1  -6  -2 2061.79   39.12
  -1  -6  -2 2080.53   39.36
  -1  -6  -3  997.24   21.98
  -1  -6  -3  961.64   22.28
  -1  -6  -3  939.07   22.02
  -1  -6  -3  936.24   22.01
  -1  -6  -3  951.12   21.05
  -1  -6  -3 1024.52   21.47
  -1  -6  -3  989.55   22.62
  -1  -6  -3 1003.01   22.97
  -1  -6  -4  270.54    9.97
  -1  -6  -4  267.65    9.63
  -1  -6  -4  267.24    9.93
  -1  -6  -4  294.54    9.58
  -1  -6  -4  290.38    9.54
  -1  -6  -4  290.89   10.49
  -1  -6  -4  278.01   10.38
  -1  -6  -4  269.77   10.01
   1   6   4  269.36   13.22
  -1  -6  -5  160.49    7.62
  -1  -6  -5  182.02    7.56
  -1  -6  -5  158.45    7.50
  -1  -6  -5  170.60    7.73
  -1  -6  -5  158.08    7.75
  -1  -6  -5  167.53    8.01
  -1  -6  -6  171.70    7.68
  -1  -6  -6  154.19    7.38
  -1  -6  -6  158.86    8.00
  -1  -6  -6  169.58    7.94
  -1  -6  -6  168.14    7.77
  -1  -6  -7   77.48    5.18
  -1  -6  -7   77.78    5.06
  -1  -6  -7   88.24    5.39
  -1  -6  -7   82.95    5.39
  -1  -6  -8  485.47   13.57
  -1  -6  -8  479.78   13.25
  -1  -6  -8  470.69   13.21
  -1  -6  -8  489.62   13.59
  -1  -6  -9 1218.78   24.93
  -1  -6  -9 1222.44   24.63
  -1  -6  -9 1232.73   24.73
  -1  -6  -9 1254.29   24.87
  -1  -6 -10    5.38    1.53
  -1  -6 -10    3.53    1.39
  -1  -6 -10    4.26    1.43
   1   7 -15   11.86    1.68
  -1  -7  15   13.53    2.11
   1   7 -14   48.49    3.35
  -1  -7  14   56.18    4.12
   1   7 -13  837.02   19.18
   1   7 -13  821.95   19.00
  -1  -7  13  881.00   19.95
   1   7 -12  930.37   21.76
   1   7 -12  944.76   21.74
  -1  -7  12  987.14   22.57
   1   7 -11   81.39    5.39
  -1  -7  11   81.20    5.66
   1   7 -11   83.47    5.33
  -1  -7  11   89.39    5.84
   1   7 -10   66.02    4.87
  -1  -7  10   56.01    4.72
  -1  -7  10   55.05    4.93
   1   7 -10   59.29    4.60
  -1  -7  10   61.69    5.05
   1   7  -9  150.02    7.39
  -1  -7   9  158.59    8.30
   1   7  -9  163.17    7.70
   1   7  -8  136.04    6.89
  -1  -7   8  122.92    7.33
   1   7  -8  127.21    6.65
  -1  -7   8  142.97    7.45
  -1  -7   7  669.82   23.87
   1   7  -7  676.66   23.14
   1   7  -7  744.65   18.37
   1   7  -7  723.18   18.19
  -1  -7   7  690.97   19.27
  -1  -7   7  745.23   19.13
   1   7  -6 1013.22   22.97
  -1  -7   6 1037.51   24.98
  -1  -7   6 1008.85   30.12
   1   7  -6 1058.96   23.00
  -1  -7   6 1057.60   31.44
  -1  -7   6 1010.15   24.93
  -1  -7   6 1025.35   24.58
   1   7  -6 1016.16   29.28
  -1  -7   5 1647.46   40.55
  -1  -7   5 1589.43   33.78
  -1  -7   5 1578.25   40.82
  -1  -7   5 1534.96   33.66
  -1  -7   5 1611.88   33.52
   1   7  -5 1587.68   38.97
  -1  -7   4   52.91    4.62
  -1  -7   4   53.28    4.94
  -1  -7   4   56.35    6.56
  -1  -7   4   56.96    4.97
  -1  -7   4   56.85    5.19
  -1  -7   4   52.57    6.61
   1   7  -4   52.54    5.91
  -1  -7   3  675.50   18.36
  -1  -7   3  705.29   18.92
  -1  -7   3  673.51   18.12
  -1  -7   3  690.67   22.98
  -1  -7   3  682.19   18.21
  -1  -7   3  694.65   17.95
   1   7  -3  621.69   21.34
  -1  -7   3  685.37   18.50
  -1  -7   3  674.88   23.88
  -1  -7   2  875.51   22.09
  -1  -7   2  853.72   21.10
  -1  -7   2  869.41   26.18
  -1  -7   2  836.37   21.26
  -1  -7   2  882.40   21.06
  -1  -7   2  864.84   20.93
  -1  -7   2  844.59   27.27
  -1  -7   2  887.67   21.50
  -1  -7   1   -0.38    2.22
  -1  -7   1   -1.07    2.70
  -1  -7   1   -0.20    2.16
  -1  -7   1    3.54    2.66
  -1  -7   0  684.88   17.96
  -1  -7   0  694.02   18.06
  -1  -7   0  712.89   18.86
  -1  -7   0  732.49   18.23
  -1  -7   0  722.08   18.46
  -1  -7   0  704.00   18.29
  -1  -7  -1  147.29    7.42
  -1  -7  -1  148.29    7.34
  -1  -7  -1  144.70    7.26
  -1  -7  -1  149.16    7.28
  -1  -7  -1  165.92    7.67
  -1  -7  -1  134.01    6.88
  -1  -7  -2    2.60    1.96
  -1  -7  -2    1.22    1.86
  -1  -7  -2   -2.40    2.97
  -1  -7  -2   -0.90    1.66
  -1  -7  -2   -2.84    3.23
  -1  -7  -3  327.84   11.09
  -1  -7  -3  327.61   11.34
  -1  -7  -3  342.67   11.51
  -1  -7  -3  330.18   11.13
  -1  -7  -4 1633.33   32.75
  -1  -7  -4 1585.58   32.36
  -1  -7  -4 1607.63   32.50
  -1  -7  -4 1668.80   33.22
  -1  -7  -5  276.61   10.00
  -1  -7  -5  285.38    9.88
  -1  -7  -5  279.47    9.83
  -1  -7  -5  284.38   10.17
  -1  -7  -6   22.29    3.25
  -1  -7  -6   31.46    3.30
  -1  -7  -6   26.60    3.07
  -1  -7  -6   32.62    3.44
  -1  -7  -7    0.81    2.52
  -1  -7  -7    6.87    1.93
  -1  -7  -7    7.80    1.99
  -1  -7  -7    5.66    1.85
  -1  -7  -8  850.04   18.23
  -1  -7  -8  855.81   17.96
  -1  -7  -8  844.57   17.93
  -1  -7  -8  876.90   18.39
  -1  -7  -9   33.08    2.49
  -1  -7  -9   31.56    2.49
  -1  -7  -9   35.63    2.54
  -1  -8  14    8.78    1.66
  -1  -8  13   72.68    4.39
   1   8 -12  181.47    7.17
   1   8 -12  181.42    7.16
  -1  -8  12  169.39    7.36
   1   8 -11 1230.03   25.61
   1   8 -11 1206.28   25.36
  -1  -8  11 1246.10   26.38
  -1  -8  11 1185.27   25.92
   1   8 -10  471.47   13.37
   1   8 -10  451.40   13.11
  -1  -8  10  472.60   14.12
  -1  -8  10  450.44   13.92
   1   8  -9   12.61    2.29
  -1  -8   9   19.02    3.19
   1   8  -9   18.45    2.68
  -1  -8   9   18.86    3.22
   1   8  -8   96.06    5.59
   1   8  -8  102.87    5.73
  -1  -8   8  104.83    6.41
  -1  -8   8   95.29    6.22
  -1  -8   7  678.87   18.34
  -1  -8   7  670.32   18.45
  -1  -8   6  133.13    7.37
  -1  -8   6  135.73    7.33
  -1  -8   6  143.97    7.84
  -1  -8   5 1576.91   33.27
  -1  -8   5 1600.89   33.98
  -1  -8   5 1628.81   34.07
  -1  -8   4   14.23    2.76
  -1  -8   4   17.32    3.10
  -1  -8   4   14.46    3.20
  -1  -8   3  119.53    7.10
  -1  -8   3  121.60    7.12
  -1  -8   2  133.59    7.44
  -1  -8   2  140.93    7.59
  -1  -8   1 1873.60   37.34
  -1  -8   1 1911.16   36.77
  -1  -8   1 1815.04   36.26
  -1  -8   1 1838.19   36.31
  -1  -8   1 1800.80   36.61
  -1  -8   0  898.59   20.84
  -1  -8   0  855.23   20.51
  -1  -8   0  841.77   20.38
  -1  -8   0  842.23   20.60
  -1  -8   0  855.83   20.93
  -1  -8  -1  189.49    8.19
  -1  -8  -1  170.44    7.66
  -1  -8  -1  171.66    7.80
  -1  -8  -1  173.21    7.80
  -1  -8  -2    1.44    2.42
  -1  -8  -2    0.63    2.79
  -1  -8  -2   -1.11    3.05
  -1  -8  -2    6.04    1.94
  -1  -8  -3  748.88   17.97
  -1  -8  -3  733.31   17.72
  -1  -8  -3  719.71   17.67
  -1  -8  -3  773.03   18.13
  -1  -8  -4   21.91    3.13
  -1  -8  -4   17.92    2.85
  -1  -8  -4   13.16    2.72
  -1  -8  -4   23.24    2.85
  -1  -8  -5  904.26   19.35
  -1  -8  -5  886.15   19.29
  -1  -8  -5  891.65   19.45
  -1  -8  -6  660.14   14.85
  -1  -8  -6  654.02   14.91
  -1  -8  -6  670.90   14.90
  -1  -8  -6  697.03   15.37
  -1  -8  -7   -0.58    1.85
  -1  -8  -7   -1.97    1.86
  -1  -8  -7    4.24    1.34
  -1  -9  12  550.28   12.80
  -1  -9  12  589.60   19.59
  -1  -9  11  163.44    6.47
   1   9 -10  398.55   10.85
   1   9 -10  393.82   10.76
  -1  -9  10  381.98   11.33
  -1  -9   9  507.47   13.95
  -1  -9   8    3.94    1.88
  -1  -9   7   38.01    3.70
  -1  -9   7   38.58    3.76
  -1  -9   6 1289.35   27.30
  -1  -9   6 1290.05   27.46
  -1  -9   5  821.02   20.36
  -1  -9   5  843.90   20.67
  -1  -9   4   27.50    3.40
  -1  -9   4   34.31    3.82
  -1  -9   3  122.90    6.57
  -1  -9   3  128.61    6.66
  -1  -9   2  139.28    6.92
  -1  -9   2  142.42    6.92
  -1  -9   1  158.35    7.27
  -1  -9   1  155.66    7.17
  -1  -9   0  720.32   16.96
  -1  -9   0  724.57   16.94
  -1  -9   0  673.12   16.66
  -1  -9  -1  870.08   19.14
  -1  -9  -1  874.53   19.16
  -1  -9  -2  256.09    8.37
  -1  -9  -2  247.02    8.29
  -1  -9  -3    6.46    2.26
  -1  -9  -3    4.05    2.29
  -1  -9  -4  200.15    6.56
  -1  -9  -4  199.84    6.40
  -1  -9  -4  197.42    6.56
  -1 -10   9  151.46    5.64
  -1 -10   8   60.57    3.67
  -1 -10   7   10.46    1.83
  -1 -10   7   11.12    1.90
  -1 -10   6  146.86    6.01
  -1 -10   6  143.27    5.82
  -1 -10   5   50.37    3.60
  -1 -10   4 1282.57   25.23
  -1 -10   3  453.87   11.80
  -1 -10   2   13.49    2.02
  -1 -10   2   12.14    2.10
  -1 -10   1    5.02    1.65
  -2  10   2  324.69    8.53
   2 -10  -2  296.42    8.45
   2 -10  -2  313.68    8.42
  -2  10   1  500.36   11.85
   2 -10  -1  465.99   11.66
   2 -10  -1  496.18   11.68
  -2  10   0   29.07    2.71
   2 -10   0   25.60    2.55
   2 -10   1   16.15    2.25
  -2  10  -1   15.46    2.31
   2 -10   2 1173.73   23.86
  -2  10  -2 1211.27   23.88
   2 -10   2 1186.87   24.19
  -2  10  -3  759.68   16.99
   2 -10   3  757.81   17.25
   2 -10   3  764.29   17.60
  -2  10  -3  788.12   17.32
  -2  10  -4   32.89    2.94
   2 -10   4   37.33    3.22
   2 -10   4   28.41    3.24
  -2  10  -4   35.86    3.16
   2 -10   5  288.19    8.99
   2 -10   5  294.78    9.51
  -2  10  -5  315.27    9.26
   2 -10   5  279.20    8.75
   2 -10   6    2.71    1.49
   2 -10   6    4.60    1.57
  -2  10  -6    3.97    1.59
   2 -10   7    0.57    1.33
  -2  10  -7    0.10    1.29
  -2  10  -8  449.40   11.26
  -2  10  -8  464.14   10.94
   2 -10   8  436.47   11.27
  -2  10  -9 1111.61   21.36
   2  -9  -5  200.83    6.86
   2  -9  -5  219.33    6.69
   2  -9  -5  216.00    6.88
  -2   9   5  214.18    6.72
   2  -9  -5  216.55    6.87
  -2   9   5  218.14    6.88
  -2   9   4   34.66    2.95
   2  -9  -4   34.73    2.94
   2  -9  -4   32.57    3.03
   2  -9  -4   33.21    2.73
   2  -9  -4   31.53    2.88
  -2   9   3  200.55    7.40
   2  -9  -3  191.26    7.48
   2  -9  -3  193.32    7.23
   2  -9  -3  183.40    7.32
   2  -9  -2  780.43   18.48
   2  -9  -2  793.21   18.54
   2  -9  -2  794.38   18.12
  -2   9   2  818.23   18.51
   2  -9  -1    7.74    2.17
   2  -9  -1    8.64    2.15
   2  -9  -1    7.61    2.00
  -2   9   1    7.59    2.19
  -2   9   0  520.22   13.83
   2  -9   0  526.36   14.16
   2  -9   0  527.24   14.09
   2  -9   0  504.99   13.54
  -2   9   0  527.84   14.46
   2  -9   0  517.51   14.46
  -2   9  -1   75.14    4.88
   2  -9   1   78.06    5.12
  -2   9  -1   83.59    5.34
   2  -9   1   72.65    5.07
  -2   9  -2   21.55    2.94
   2  -9   2   24.81    3.18
   2  -9   2   23.60    3.24
  -2   9  -2   24.15    3.26
  -2   9  -3   43.16    3.83
  -2   9  -3   44.16    4.14
   2  -9   3   50.80    4.21
   2  -9   3   39.32    3.61
  -2   9  -4 1443.48   29.86
   2  -9   4 1430.72   29.75
   2  -9   4 1441.71   29.47
  -2   9  -5  499.21   14.02
   2  -9   5  494.96   13.90
  -2   9  -5  524.40   14.66
   2  -9   5  490.31   13.82
  -2   9  -6   63.00    4.52
   2  -9   6   63.25    4.42
  -2   9  -6   60.82    4.70
   2  -9   6   66.71    4.71
  -2   9  -7   13.65    2.68
   2  -9   7   12.45    2.44
  -2   9  -8  440.70   12.59
   2  -9   8  417.37   12.44
  -2   9  -9   49.86    3.79
  -2   9  -9   44.51    3.88
  -2   9  -9   47.09    3.54
  -2   9  -9   50.18    3.63
   2  -9   9   46.76    3.79
   2  -9  10  402.94   11.02
  -2   9 -10  425.03   11.96
   2  -9  10  418.94   11.66
   2  -9  11  412.00   10.75
  -2   9 -11  424.41   11.24
  -2   8   8  148.71    5.27
   2  -8  -8  137.67    4.96
   2  -8  -8  135.24    5.15
   2  -8  -7  542.91   13.25
   2  -8  -7  531.24   12.85
   2  -8  -7  577.99   13.11
   2  -8  -7  545.22   12.71
  -2   8   7  597.01   13.53
  -2   8   6  134.46    5.84
  -2   8   6  133.50    6.00
   2  -8  -6  142.08    6.23
   2  -8  -6  146.59    6.32
   2  -8  -6  135.59    5.82
   2  -8  -6  145.76    6.05
   2  -8  -5  189.39    7.69
   2  -8  -5  194.78    7.38
   2  -8  -5  180.81    7.32
  -2   8   5  190.61    7.59
  -2   8   5  175.13    7.21
   2  -8  -4  179.22    7.93
   2  -8  -4  206.02    8.21
   2  -8  -4  198.33    7.71
   2  -8  -4  200.09    8.03
  -2   8   4  202.26    8.16
  -2   8   4  203.79    8.10
   2  -8  -3    5.84    2.18
   2  -8  -3   10.35    2.16
   2  -8  -3    8.19    2.30
  -2   8   3    4.49    2.00
   2  -8  -3    3.79    1.96
  -2   8   3    4.83    2.00
   2  -8  -3    4.75    2.14
   2  -8  -2   98.40    5.83
   2  -8  -2   83.31    5.57
   2  -8  -2   89.46    5.47
  -2   8   2   92.33    5.68
  -2   8   2   82.43    5.52
  -2   8   1 1321.34   28.25
   2  -8  -1 1385.62   28.89
   2  -8  -1 1421.51   29.11
   2  -8  -1 1391.87   28.60
  -2   8   1 1363.97   28.77
  -2   8   1 1357.88   29.08
   2  -8  -1 1326.58   29.04
  -2   8   0 1136.50   25.64
   2  -8   0 1216.45   26.39
   2  -8   0 1192.46   25.67
   2  -8   0 1143.99   25.13
  -2   8   0 1208.59   26.06
   2  -8   0 1170.05   26.35
  -2   8   0 1182.58   26.64
  -2   8  -1    1.12    1.56
   2  -8   1    2.87    2.03
  -2   8  -1    2.16    2.12
  -2   8  -2   71.59    5.22
   2  -8   2   72.33    5.36
  -2   8  -2   77.46    5.66
   2  -8   2   65.13    4.68
  -2   8  -3  588.20   16.61
   2  -8   3  579.53   16.42
  -2   8  -3  602.43   17.09
   2  -8   3  568.48   15.68
  -2   8  -4   83.36    5.78
   2  -8   4   75.28    5.38
  -2   8  -4   78.72    5.79
   2  -8   4   82.49    5.39
   2  -8   5  384.18   12.45
  -2   8  -5  389.97   13.29
  -2   8  -5  380.74   13.03
   2  -8   5  381.69   12.37
  -2   8  -6 1027.57   24.66
   2  -8   6 1004.21   23.02
  -2   8  -6 1000.31   24.33
   2  -8   6  991.94   23.43
  -2   8  -7  224.15    9.01
   2  -8   7  241.78   10.17
   2  -8   7  220.24    9.14
  -2   8  -7  218.49    8.91
  -2   8  -7  227.89    9.62
  -2   8  -8   10.02    2.30
   2  -8   8    9.44    2.30
   2  -8   8   10.76    2.73
  -2   8  -8    8.78    2.17
  -2   8  -8   10.22    2.70
   2  -8   8   10.42    2.51
   2  -8   9  926.48   21.45
  -2   8  -9  907.54   22.26
   2  -8   9  973.85   23.08
  -2   8  -9  953.06   22.04
  -2   8  -9  951.74   21.93
  -2   8  -9  934.36   21.92
   2  -8   9  936.99   21.98
   2  -8  10  655.47   16.67
  -2   8 -10  676.06   17.55
   2  -8  10  716.37   18.07
  -2   8 -10  673.57   16.85
  -2   8 -10  676.74   17.19
  -2   8 -10  691.80   17.34
   2  -8  10  654.11   16.90
  -2   8 -11    3.82    1.62
   2  -8  11    3.72    1.62
  -2   8 -11    4.59    1.85
   2  -8  11    4.11    2.06
  -2   8 -11    3.21    1.54
  -2   8 -11    3.37    1.76
   2  -8  11    5.15    1.65
   2  -8  12   84.55    4.60
  -2   8 -12   82.90    4.67
   2  -8  12   85.62    4.82
  -2   8 -12   83.46    4.39
   2  -8  13    7.02    1.56
  -2   8 -13    6.40    1.51
   2  -8  13    7.58    1.71
  -2   7  10  414.40    9.89
  -2   7   9  551.26   12.90
   2  -7  -9  493.00   11.92
   2  -7  -8   32.12    2.93
  -2   7   8   29.56    3.13
   2  -7  -7    6.73    1.97
   2  -7  -7    7.59    1.95
   2  -7  -7    4.77    1.78
  -2   7   7    6.54    2.13
   2  -7  -6  505.86   14.02
  -2   7   6  486.14   14.17
   2  -7  -6  512.96   13.86
   2  -7  -6  483.27   13.65
  -2   7   6  480.41   13.53
   2  -7  -5 1442.51   31.29
   2  -7  -5 1633.72   31.97
   2  -7  -5 1568.78   31.15
   2  -7  -5 1563.77   31.36
  -2   7   5 1505.73   31.60
  -2   7   5 1469.78   30.75
   2  -7  -4   12.08    2.76
   2  -7  -4   14.20    2.74
   2  -7  -4   15.62    2.72
   2  -7  -4   12.80    2.68
  -2   7   4   10.35    2.67
  -2   7   4    8.29    2.38
   2  -7  -3  262.58   10.31
   2  -7  -3  289.46   10.63
   2  -7  -3  276.69   10.08
   2  -7  -3  301.48   10.70
  -2   7   3  269.85   10.39
  -2   7   3  266.66   10.20
   2  -7  -2   57.36    4.78
   2  -7  -2   65.08    4.97
   2  -7  -2   66.02    4.81
   2  -7  -2   71.90    5.08
  -2   7   2   63.39    5.04
  -2   7   2   57.42    4.86
   2  -7  -1  405.19   13.23
   2  -7  -1  397.37   12.64
  -2   7   1  366.66   16.87
  -2   7   1  377.60   12.44
   2  -7  -1  409.79   12.64
  -2   7   1  355.20   17.01
  -2   7   1  391.03   12.97
   2  -7  -1  397.82   12.95
  -2   7   1  382.93   12.96
  -2   7   0  116.03    6.64
  -2   7   0  118.12    6.74
   2  -7   0  108.89    6.80
  -2   7   0  109.85    9.34
  -2   7   0  117.81    9.62
   2  -7   0  119.68    6.42
   2  -7   0  112.51   10.02
   2  -7   0  122.14    6.35
  -2   7   0  124.76    7.24
  -2   7   0  110.90    9.41
  -2   7  -1 1651.27   34.84
   2  -7   1 1759.61   35.60
  -2   7  -1 1641.69   42.47
  -2   7  -1 1647.96   42.49
   2  -7   1 1619.29   43.63
  -2   7  -1 1685.22   34.84
  -2   7  -1 1637.63   35.26
   2  -7   1 1725.41   33.62
   2  -7   2  913.78   22.22
  -2   7  -2  884.65   28.81
  -2   7  -2  862.25   28.45
  -2   7  -2  893.58   21.57
   2  -7   2  772.90   27.88
  -2   7  -2  831.37   21.94
   2  -7   2  845.44   20.26
  -2   7  -2  739.44   27.44
  -2   7  -2  844.40   21.72
  -2   7  -3   80.87    6.13
  -2   7  -3   92.66    6.37
   2  -7   3   82.13    8.03
   2  -7   3  100.49    6.49
  -2   7  -3   91.09    9.10
  -2   7  -3   80.66    8.67
   2  -7   3   97.53    9.43
  -2   7  -3   99.09    6.22
   2  -7   3  110.69    6.14
  -2   7  -4  135.26    7.68
   2  -7   4  139.38    9.99
  -2   7  -4  126.55   10.28
   2  -7   4  151.18    7.73
  -2   7  -4  122.03   10.36
  -2   7  -4  132.29   10.85
   2  -7   4  136.95   10.95
  -2   7  -4  136.60    7.51
   2  -7   4  145.65    7.13
  -2   7  -5 1118.08   26.05
  -2   7  -5 1173.72   25.57
   2  -7   5 1142.81   25.74
   2  -7   5 1099.91   31.18
  -2   7  -5 1088.75   32.96
  -2   7  -5 1172.06   25.62
   2  -7   5 1096.90   33.02
  -2   7  -5 1066.76   32.69
  -2   7  -5 1117.69   26.26
   2  -7   5 1141.71   25.48
  -2   7  -5 1078.52   32.44
  -2   7  -6  156.59    7.69
  -2   7  -6  148.98    7.55
   2  -7   6  144.16    7.39
  -2   7  -6  136.25    7.32
  -2   7  -6  145.39    7.79
   2  -7   6  156.38    7.59
  -2   7  -7  664.11   18.28
   2  -7   7  646.83   17.72
  -2   7  -7  667.50   18.32
  -2   7  -7  651.62   17.98
   2  -7   7  668.11   17.92
  -2   7  -8  106.10    6.64
   2  -7   8  107.06    6.38
  -2   7  -8  100.79    6.35
  -2   7  -8  113.00    6.85
  -2   7  -9  120.26    7.10
   2  -7   9  103.37    6.31
  -2   7  -9  106.86    6.49
  -2   7  -9  101.79    6.64
  -2   7  -9  103.48    6.27
   2  -7   9   90.14    5.60
   2  -7   9   99.58    6.19
  -2   7 -10   10.94    2.63
   2  -7  10   13.81    2.80
  -2   7 -10    8.88    2.41
  -2   7 -10    9.17    2.54
  -2   7 -10    7.20    2.34
   2  -7  10    8.96    2.17
  -2   7 -11 1149.04   26.75
   2  -7  11 1196.70   25.88
  -2   7 -11 1180.75   25.80
  -2   7 -11 1153.65   26.83
  -2   7 -11 1204.23   25.29
   2  -7  11 1166.03   24.77
   2  -7  12  448.85   12.96
  -2   7 -12  455.97   12.92
   2  -7  12  463.75   13.58
  -2   7 -12  436.99   13.20
  -2   7 -12  462.20   12.54
  -2   7 -12  432.93   13.11
   2  -7  12  478.72   12.51
   2  -7  13    5.39    1.71
   2  -7  13    4.82    1.69
   2  -7  13    7.83    1.92
  -2   7 -13    5.88    1.63
   2  -7  13    6.67    1.95
  -2   7 -13    6.88    1.80
   2  -7  14    2.85    1.36
   2  -7  14    2.44    1.30
  -2   7 -14    1.85    1.32
   2  -7  14    1.78    1.30
  -2   7 -14    3.80    1.31
   2  -6 -11  112.84    4.63
  -2   6  11  117.04    4.85
   2  -6 -10  806.64   16.98
  -2   6  10  780.84   17.37
   2  -6  -9  681.63   15.92
   2  -6  -9  633.85   15.40
  -2   6   9  667.62   16.41
   2  -6  -9  633.71   16.55
   2  -6  -8   84.05    5.04
   2  -6  -8   91.89    5.27
   2  -6  -8   93.45    5.31
  -2   6   8   87.14    5.49
   2  -6  -8   90.41    5.67
   2  -6  -7   89.67    5.46
  -2   6   7   91.55    5.88
   2  -6  -7   99.57    5.80
   2  -6  -7   98.62    5.73
   2  -6  -7   98.96    5.68
   2  -6  -7   97.85    6.04
   2  -6  -6  471.50   14.00
   2  -6  -6  497.31   14.62
   2  -6  -6  501.62   14.40
   2  -6  -6  489.95   14.34
  -2   6   6  486.85   14.79
   2  -6  -6  478.18   14.60
   2  -6  -5   37.32    3.75
   2  -6  -5   42.48    4.24
   2  -6  -5   35.94    3.83
   2  -6  -5   45.01    4.22
  -2   6   5   43.69    4.27
   2  -6  -5   38.97    4.07
  -2   6   4 1112.21   32.85
   2  -6  -4 1113.84   25.53
   2  -6  -4 1162.94   26.38
   2  -6  -4 1213.59   26.38
   2  -6  -4 1181.66   26.33
  -2   6   4 1205.53   26.65
   2  -6  -4 1169.20   26.10
  -2   6   3 2240.12   52.69
   2  -6  -3 2350.03   44.80
   2  -6  -3 2358.29   44.52
  -2   6   3 2345.19   45.01
  -2   6   3 2368.97   44.66
   2  -6  -3 2338.97   44.37
   2  -6  -2   10.71    3.60
  -2   6   2    9.80    2.34
   2  -6  -2    7.87    2.63
  -2   6   2    8.10    3.11
   2  -6  -2    8.95    2.50
   2  -6  -2   11.36    2.62
  -2   6   2    9.54    2.71
  -2   6   2    6.93    2.43
   2  -6  -2    9.79    2.57
  -2   6   1   10.98    3.61
  -2   6   1   15.22    3.97
  -2   6   1   14.49    2.83
  -2   6   1   11.87    2.62
   2  -6  -1   10.65    2.56
   2  -6  -1   14.01    4.10
  -2   6   1    7.83    3.17
   2  -6  -1   10.66    2.45
  -2   6   1   12.68    2.89
  -2   6   0 1257.69   28.29
  -2   6   0 1269.83   35.17
  -2   6   0 1254.17   35.10
   2  -6   0 1305.92   27.45
   2  -6   0 1306.97   36.33
   2  -6   0 1303.75   27.19
  -2   6   0 1361.53   28.81
  -2   6   0 1279.02   28.41
   2  -6   0 1336.77   27.31
  -2   6   0 1259.82   35.47
   2  -6   1  578.99   20.23
  -2   6  -1  514.32   20.40
  -2   6  -1  551.30   21.01
  -2   6  -1  558.27   21.09
   2  -6   1  565.16   21.70
  -2   6  -1  533.28   15.70
  -2   6  -1  535.72   15.79
   2  -6   1  556.98   14.95
  -2   6  -1  546.14   15.82
   2  -6   2  875.98   25.56
  -2   6  -2  847.50   26.64
  -2   6  -2  843.36   26.53
   2  -6   2  821.56   26.83
  -2   6  -2  815.98   20.38
  -2   6  -2  789.47   20.28
   2  -6   2  825.44   19.63
  -2   6  -2  819.59   25.68
  -2   6  -2  841.12   20.70
  -2   6  -3  489.10   14.26
   2  -6   3  465.96   17.69
  -2   6  -3  463.75   14.06
  -2   6  -3  499.19   19.06
  -2   6  -3  483.27   18.89
   2  -6   3  455.73   19.27
  -2   6  -3  475.82   14.20
   2  -6   3  484.02   13.76
  -2   6  -3  436.32   18.17
  -2   6  -4  148.81    7.20
   2  -6   4  146.03    7.25
  -2   6  -4  134.68    6.83
   2  -6   4  140.91    9.38
  -2   6  -4  132.71    7.04
  -2   6  -4  133.60    9.57
  -2   6  -4  137.81    6.97
  -2   6  -4  131.35    9.45
   2  -6   4  129.31   10.13
  -2   6  -4  130.93    6.93
   2  -6   4  147.71    7.00
  -2   6  -4  148.90   10.02
   2  -6   5   12.96    3.29
  -2   6  -5   16.78    2.93
   2  -6   5   15.32    2.80
   2  -6   5   14.45    2.79
  -2   6  -5   11.67    2.31
   2  -6   5   12.36    2.76
  -2   6  -5   14.84    2.78
   2  -6   5   11.76    3.91
  -2   6  -5   11.72    2.67
  -2   6  -5   14.82    4.14
  -2   6  -5   13.66    2.76
  -2   6  -6 2382.61   47.28
   2  -6   6 2415.45   51.88
   2  -6   6 2450.43   46.73
  -2   6  -6 2492.65   46.28
  -2   6  -6 2374.11   47.38
  -2   6  -6 2510.03   45.77
   2  -6   6 2476.92   46.01
  -2   6  -6 2476.27   53.88
  -2   6  -7 1267.47   30.07
   2  -6   7 1327.64   29.45
  -2   6  -7 1264.43   30.16
  -2   6  -7 1403.99   29.08
   2  -6   7 1357.84   28.83
  -2   6  -8   42.35    4.63
   2  -6   8   40.01    4.26
  -2   6  -8   46.93    4.40
  -2   6  -8   39.09    4.46
  -2   6  -8   39.69    4.13
   2  -6   8   39.36    4.06
  -2   6  -9   40.58    4.39
   2  -6   9   41.30    4.39
   2  -6   9   42.22    4.36
  -2   6  -9   44.33    4.28
  -2   6  -9   48.57    4.35
  -2   6  -9   41.86    4.43
   2  -6   9   41.85    3.86
   2  -6   9   37.98    4.28
  -2   6 -10 1594.36   34.27
   2  -6  10 1581.58   34.41
  -2   6 -10 1685.36   33.34
   2  -6  10 1608.76   34.65
   2  -6  10 1661.53   34.47
  -2   6 -10 1627.58   33.70
   2  -6  10 1625.39   32.71
  -2   6 -10 1599.42   34.34
  -2   6 -11   96.42    6.02
   2  -6  11  100.68    6.55
   2  -6  11   94.85    6.45
   2  -6  11  110.34    6.57
  -2   6 -11  101.51    6.01
  -2   6 -11  102.13    6.19
  -2   6 -11  110.35    6.14
   2  -6  11  104.20    5.72
   2  -6  12  719.28   19.02
   2  -6  12  671.61   17.97
  -2   6 -12  694.89   17.58
   2  -6  12  699.48   18.99
  -2   6 -12  715.09   17.36
   2  -6  12  727.58   17.11
   2  -6  13  941.87   22.41
   2  -6  13  947.31   22.27
   2  -6  13  923.29   21.35
  -2   6 -13  993.67   21.20
   2  -6  13  994.55   20.81
  -2   6 -13  993.02   20.89
   2  -6  14  170.64    7.19
   2  -6  14  169.96    7.08
  -2   6 -14  165.23    6.52
  -2   6 -14  167.78    6.32
   2  -6  15   28.56    2.63
   2  -6  15   26.72    2.51
   2  -5 -12  140.45    5.50
   2  -5 -12  153.26    6.09
   2  -5 -11   23.08    2.62
  -2   5  11   27.14    2.91
   2  -5 -11   26.42    2.99
   2  -5 -10    7.55    1.91
  -2   5  10    7.17    2.17
   2  -5 -10    8.36    2.25
   2  -5  -9  853.02   20.35
  -2   5   9  892.78   21.06
   2  -5  -9  861.51   19.85
   2  -5  -9  921.60   21.76
   2  -5  -8 1602.45   32.84
   2  -5  -8 1623.34   32.49
  -2   5   8 1636.94   33.47
   2  -5  -8 1642.51   34.01
   2  -5  -7  122.07    6.51
  -2   5   7  108.15    6.51
   2  -5  -7  112.77    6.46
   2  -5  -7  118.80    6.53
   2  -5  -7  124.87    6.64
  -2   5   7  114.25    6.61
   2  -5  -7  105.36    6.34
  -2   5   6   34.83    5.47
   2  -5  -6   38.80    3.85
   2  -5  -6   37.01    5.14
  -2   5   6   36.75    4.00
   2  -5  -6   37.33    4.10
   2  -5  -6   40.53    4.06
   2  -5  -6   35.72    3.95
  -2   5   6   38.54    4.10
   2  -5  -6   40.03    3.93
   2  -5  -5  192.14    8.28
   2  -5  -5  188.77   10.89
  -2   5   5  175.39    8.21
  -2   5   5  176.61   11.64
  -2   5   5  191.40    8.69
  -2   5   4 1314.34   36.30
   2  -5  -4 1306.74   35.07
   2  -5  -4 1323.41   27.91
   2  -5  -4 1290.86   33.03
  -2   5   4 1335.34   28.55
  -2   5   4 1369.06   29.16
  -2   5   3  521.33   20.86
   2  -5  -3  540.65   14.63
  -2   5   3  561.44   15.27
   2  -5  -3  508.76   19.46
  -2   5   3  525.53   15.52
  -2   5   2  861.98   27.80
   2  -5  -2  890.91   25.77
  -2   5   2  929.92   20.96
   2  -5  -2  920.15   20.80
  -2   5   2  965.36   21.71
  -2   5   2  917.27   26.31
  -2   5   2  937.57   26.50
  -2   5   2  897.11   22.09
  -2   5   1  158.43   10.33
   2  -5  -1  160.97    9.43
  -2   5   1  173.13    7.38
   2  -5  -1  165.79    9.89
   2  -5  -1  177.28    7.19
  -2   5   1  187.45    7.88
  -2   5   1  173.54   10.20
  -2   5   1  174.75   10.22
  -2   5   1  153.20    7.54
  -2   5   1  160.65    7.40
   2  -5  -1  166.06    7.14
   2  -5   0   65.73    5.86
   2  -5   0   60.97    5.90
  -2   5   0   68.00    4.53
  -2   5   0   66.21    4.72
  -2   5   0   71.59    6.57
  -2   5   0   68.79    6.48
  -2   5   0   62.27    4.70
  -2   5   0   65.04    4.59
   2  -5   0   66.55    4.43
  -2   5   0   62.00    6.42
   2  -5   1 1011.40   25.41
   2  -5   1  959.01   25.77
  -2   5  -1  972.26   26.73
  -2   5  -1  964.17   26.69
  -2   5  -1 1013.22   21.76
  -2   5  -1  960.71   21.99
  -2   5  -1  945.43   21.34
   2  -5   1  943.00   21.26
  -2   5  -1  980.06   27.56
  -2   5  -2 3017.08   52.09
   2  -5   2 3002.01   57.94
  -2   5  -2 2820.04   51.85
   2  -5   2 2911.09   51.92
  -2   5  -2 2941.69   52.43
  -2   5  -2 3120.37   59.33
  -2   5  -2 2792.12   51.77
  -2   5  -2 3087.65   59.27
  -2   5  -2 3007.30   52.14
  -2   5  -2 3017.17   58.05
  -2   5  -3  444.45   12.38
   2  -5   3  451.57   16.05
  -2   5  -3  401.20   12.49
  -2   5  -3  451.40   16.37
  -2   5  -3  407.30   12.59
  -2   5  -3  440.16   16.21
  -2   5  -3  434.40   12.66
  -2   5  -3  453.22   12.58
   2  -5   3  436.61   12.56
  -2   5  -3  422.46   15.85
  -2   5  -4  150.34    6.55
   2  -5   4  141.45    9.07
  -2   5  -4  148.80    7.23
  -2   5  -4  142.00    7.16
  -2   5  -4  154.12    6.95
  -2   5  -4  140.62    8.71
  -2   5  -4  151.11    8.99
  -2   5  -4  161.63    7.01
   2  -5   4  158.90    7.03
  -2   5  -4  144.88    9.15
  -2   5  -5    3.99    1.97
   2  -5   5    1.68    1.78
  -2   5  -5    1.81    1.45
  -2   5  -5    1.91    1.72
  -2   5  -5    0.47    1.83
  -2   5  -5    4.50    1.95
   2  -5   5    0.95    1.68
  -2   5  -5   -0.33    1.64
  -2   5  -5   -0.31    2.18
   2  -5   6  207.59   11.49
  -2   5  -6  230.95    8.80
   2  -5   6  220.62    9.45
  -2   5  -6  231.53    9.62
  -2   5  -6  233.71    8.91
  -2   5  -6  238.82    9.78
   2  -5   6  238.36    9.01
  -2   5  -6  210.42   12.20
  -2   5  -7  226.63    9.60
   2  -5   7  217.56   11.92
   2  -5   7  241.09   10.05
  -2   5  -7  226.48    8.94
  -2   5  -7  239.72    9.85
  -2   5  -7  250.92    9.21
  -2   5  -7  213.57   12.37
  -2   5  -8 2136.25   42.20
   2  -5   8 2214.83   43.28
  -2   5  -8 2129.57   41.51
  -2   5  -8 2161.91   41.19
  -2   5  -8 2154.55   42.30
  -2   5  -8 2224.30   41.04
  -2   5  -8 2075.29   49.67
  -2   5  -9 1017.75   24.32
   2  -5   9 1114.09   25.78
  -2   5  -9 1067.24   24.38
  -2   5  -9 1082.95   24.05
   2  -5   9 1023.46   23.03
  -2   5  -9 1037.95   24.44
  -2   5  -9  955.33   30.44
  -2   5 -10   22.53    3.11
   2  -5  10   22.29    3.57
   2  -5  10   23.39    3.72
  -2   5 -10   21.34    3.12
  -2   5 -10   24.51    3.20
  -2   5 -10   33.40    3.69
   2  -5  10   21.39    3.61
   2  -5  10   21.15    2.84
   2  -5  11    2.45    2.06
   2  -5  11    2.18    2.17
   2  -5  11    2.51    1.93
  -2   5 -11    2.38    1.80
  -2   5 -11    1.21    1.76
   2  -5  11    3.83    1.69
   2  -5  12  660.87   19.16
   2  -5  12  659.03   17.66
  -2   5 -12  687.60   17.37
   2  -5  12  647.55   19.13
  -2   5 -12  672.01   16.97
   2  -5  12  691.21   16.82
   2  -5  13  356.74   12.85
   2  -5  13  365.31   12.85
  -2   5 -13  372.25   11.32
   2  -5  13  400.38   11.22
  -2   5 -14  254.47    8.26
   2  -5  14  249.98    9.62
   2  -5  14  256.07    9.60
  -2   5 -14  278.62    8.69
   2  -5  14  293.61    8.72
  -2   5 -14  267.38    8.79
   2  -5  15   81.06    4.65
   2  -5  15   85.60    4.69
  -2   5 -15   92.09    4.13
  -2   5 -15   88.14    4.04
  -2   5 -15   86.44    4.21
  -2   4  13  887.41   18.72
   2  -4 -12  447.70   12.05
  -2   4  12  467.75   12.97
   2  -4 -12  488.64   13.08
   2  -4 -11    6.63    1.88
  -2   4  11    3.74    2.05
   2  -4 -11    7.25    1.84
   2  -4 -11   10.13    2.32
   2  -4 -10    5.89    2.23
   2  -4 -10    5.60    1.95
  -2   4  10    6.91    2.33
   2  -4  -9  282.62   10.41
  -2   4   9  287.65   11.09
  -2   4   9  284.81   10.54
   2  -4  -9  277.61   10.65
   2  -4  -8   16.58    2.80
   2  -4  -8   15.82    3.74
  -2   4   8   16.39    2.99
   2  -4  -8   15.93    2.76
  -2   4   8   20.09    3.18
   2  -4  -8   20.18    3.08
   2  -4  -7  780.27   19.49
   2  -4  -7  767.96   24.19
  -2   4   7  771.35   20.09
  -2   4   7  759.06   19.71
   2  -4  -7  798.01   19.52
  -2   4   6  667.36   23.61
   2  -4  -6  652.46   21.47
  -2   4   6  683.79   18.32
  -2   4   6  691.66   18.31
   2  -4  -6  689.49   17.29
   2  -4  -6  658.36   17.28
  -2   4   5    0.40    2.30
   2  -4  -5    1.43    2.42
   2  -4  -5    2.70    1.56
   2  -4  -5    2.26    2.14
   2  -4  -5   -0.30    1.65
  -2   4   5    3.31    2.01
  -2   4   5    3.69    2.09
  -2   4   4  191.72   11.73
   2  -4  -4  199.40   11.15
   2  -4  -4  239.07    8.52
   2  -4  -4  210.09   10.50
   2  -4  -4  198.02   10.25
  -2   4   4  223.87    8.95
  -2   4   4  207.69    9.27
  -2   4   3 1121.42   31.20
   2  -4  -3 1241.43   30.10
   2  -4  -3 1223.78   24.62
  -2   4   3 1228.08   25.78
  -2   4   3 1079.53   25.41
   2  -4  -3 1162.20   28.90
  -2   4   2 1725.96   40.08
   2  -4  -2 1741.13   38.23
  -2   4   2 1792.32   33.12
   2  -4  -2 1686.69   37.90
   2  -4  -2 1791.64   33.33
  -2   4   2 1817.26   38.97
  -2   4   2 1851.52   34.81
  -2   4   2 1813.47   38.93
  -2   4   2 1664.58   34.07
   2  -4  -2 1738.11   37.88
  -2   4   1    2.30    2.06
  -2   4   1    1.13    1.80
   2  -4  -1    2.14    1.84
   2  -4  -1    4.91    2.13
   2  -4  -1    3.04    1.45
  -2   4   1    1.25    1.73
  -2   4   1    1.53    1.90
  -2   4   1    1.50    1.41
  -2   4   1    2.01    1.71
   2  -4  -1    4.59    2.02
   2  -4   0  263.38   10.98
  -2   4   0  265.93    8.55
   2  -4   0  250.84   10.66
   2  -4   0  266.73    8.49
  -2   4   0  282.02    9.68
  -2   4   0  261.29   11.42
  -2   4   0  263.43   11.47
  -2   4   0  247.03    8.68
   2  -4   0  260.18    8.63
   2  -4   0  241.80   10.72
  -2   4   0  253.90   11.66
   2  -4   1  870.52   23.68
   2  -4   1  952.90   23.89
  -2   4  -1  940.11   19.97
   2  -4   1  923.56   23.65
  -2   4  -1  988.24   21.59
   2  -4   1  975.17   20.51
  -2   4  -1  947.60   20.32
  -2   4  -1  943.85   24.54
  -2   4  -1  916.98   24.25
  -2   4  -1  941.78   20.40
  -2   4  -1  941.38   20.25
   2  -4   2   10.93    2.07
   2  -4   2    8.79    2.38
   2  -4   2    7.94    2.66
  -2   4  -2   11.23    2.69
  -2   4  -2   10.53    2.07
  -2   4  -2   10.46    2.77
  -2   4  -2   10.38    1.89
  -2   4  -2   10.56    2.00
  -2   4  -2   10.90    2.14
  -2   4  -2   10.68    2.00
  -2   4  -2   10.23    2.59
   2  -4   3 1728.73   37.31
  -2   4  -3 1786.98   32.95
   2  -4   3 1752.42   38.15
  -2   4  -3 1799.71   34.08
  -2   4  -3 1762.46   33.43
  -2   4  -3 1819.02   34.19
  -2   4  -3 1781.20   38.06
  -2   4  -3 1764.18   38.00
  -2   4  -3 1805.14   33.07
   2  -4   3 1809.86   33.84
  -2   4  -3 1815.91   38.03
  -2   4  -4 2849.66   49.79
   2  -4   4 2830.23   56.11
  -2   4  -4 2900.14   51.38
  -2   4  -4 2859.89   51.33
  -2   4  -4 2941.35   55.53
  -2   4  -4 2929.88   50.66
  -2   4  -4 2926.07   55.50
  -2   4  -4 2935.08   50.23
   2  -4   4 2936.69   50.90
  -2   4  -4 2727.91   57.47
  -2   4  -4 2983.03   56.16
  -2   4  -5   86.87    5.13
  -2   4  -5   92.47    5.08
  -2   4  -5   91.55    5.31
  -2   4  -5   87.38    4.87
   2  -4   5   89.00    5.10
  -2   4  -5   78.55    6.86
   2  -4   5   84.63    6.90
   2  -4   6   16.08    4.11
  -2   4  -6    9.16    2.09
   2  -4   6   12.43    2.60
  -2   4  -6   12.11    2.29
  -2   4  -6   12.47    2.32
  -2   4  -6   11.28    2.19
  -2   4  -6   13.20    2.36
  -2   4  -6   16.09    3.66
  -2   4  -7 1424.86   28.60
  -2   4  -7 1381.02   29.10
   2  -4   7 1406.51   30.63
  -2   4  -7 1435.52   28.98
   2  -4   7 1418.71   34.69
  -2   4  -7 1394.36   28.45
  -2   4  -7 1410.51   29.24
  -2   4  -7 1366.22   36.17
   2  -4   8 1393.86   35.04
  -2   4  -8 1446.90   29.65
   2  -4   8 1435.94   31.37
  -2   4  -8 1402.37   29.31
  -2   4  -8 1403.97   29.02
  -2   4  -8 1428.52   29.59
  -2   4  -8 1406.43   28.91
  -2   4  -8 1385.69   37.34
  -2   4  -9  280.03   10.06
   2  -4   9  281.58   11.16
  -2   4  -9  277.55   10.21
  -2   4  -9  274.42   14.24
  -2   4  -9  273.75    9.92
  -2   4  -9  265.97    9.89
   2  -4   9  271.13    9.50
  -2   4  -9  296.19   15.35
   2  -4  10  507.81   15.52
  -2   4 -10  504.65   14.82
  -2   4 -10  506.01   14.53
   2  -4  10  543.32   14.59
   2  -4  11    2.01    2.15
  -2   4 -11    2.55    1.74
   2  -4  11    1.27    2.18
  -2   4 -11    2.25    1.94
   2  -4  11   -1.63    2.78
   2  -4  12   52.60    5.19
   2  -4  12   55.20    5.22
  -2   4 -12   54.44    4.34
  -2   4 -12   62.91    4.54
   2  -4  12   48.93    4.22
   2  -4  13  994.37   24.61
   2  -4  13  994.78   24.43
  -2   4 -13 1022.69   22.82
  -2   4 -13 1063.78   22.65
   2  -4  13 1038.64   22.22
  -2   4 -14 1047.59   21.74
   2  -4  14 1030.25   23.71
   2  -4  14 1015.80   23.43
  -2   4 -14 1049.33   22.14
  -2   4 -14 1039.44   21.85
  -2   4 -15  158.59    5.73
   2  -4  15  141.94    6.23
   2  -4  15  150.02    6.27
  -2   4 -15  150.60    5.73
  -2   4 -15  164.01    5.80
  -2   3  14   84.80    4.57
   2  -3 -14   97.99    4.66
   2  -3 -13  166.14    6.73
  -2   3  13  187.43    7.71
   2  -3 -13  180.87    7.35
   2  -3 -12  648.78   16.43
  -2   3  12  678.19   17.78
   2  -3 -12  662.71   17.21
   2  -3 -11  716.76   18.07
  -2   3  11  699.30   19.08
   2  -3 -11  708.42   18.44
   2  -3 -10   38.82    3.86
  -2   3  10   39.54    4.29
   2  -3 -10   39.58    3.90
   2  -3  -9   69.13    5.06
   2  -3  -9   58.28    6.42
  -2   3   9   73.93    5.68
   2  -3  -9   72.73    5.13
   2  -3  -8 2287.35   42.96
   2  -3  -8 2143.86   48.83
  -2   3   8 2271.04   44.33
   2  -3  -8 2289.46   42.62
   2  -3  -7 1985.10   37.76
   2  -3  -7 1862.10   43.01
  -2   3   7 1946.58   39.16
   2  -3  -7 1989.48   37.24
   2  -3  -6   41.26    5.43
   2  -3  -6   51.66    3.98
  -2   3   6   50.01    4.40
   2  -3  -6   45.96    3.58
   2  -3  -6   41.55    4.74
  -2   3   5  719.86   22.10
   2  -3  -5  699.25   21.80
   2  -3  -5  725.64   17.04
  -2   3   5  727.92   18.42
  -2   3   5  675.79   17.58
   2  -3  -5  726.18   20.63
  -2   3   4  293.24   12.67
   2  -3  -4  315.25   12.75
   2  -3  -4  321.06    9.79
  -2   3   4  305.66   10.60
  -2   3   4  322.44   10.27
   2  -3  -4  295.73   12.07
   2  -3  -3    9.99    2.66
   2  -3  -3    7.59    1.70
   2  -3  -3    9.15    2.35
  -2   3   3    5.28    2.20
  -2   3   3    3.16    1.90
  -2   3   3    7.47    2.34
  -2   3   3    4.13    1.41
  -2   3   3    4.00    1.84
  -2   3   3    4.43    1.75
  -2   3   2 5590.03   98.35
  -2   3   2 5846.60   92.40
   2  -3  -2 5686.52   96.76
   2  -3  -2 5904.60   92.67
  -2   3   2 5720.34   94.69
  -2   3   2 5642.26   97.77
   2  -3  -2 5873.94   98.16
  -2   3   2 5739.21   97.99
   2  -3  -2 5817.26   97.67
  -2   3   2 5626.42   92.88
   2  -3  -1 5035.62   85.90
  -2   3   1 5001.37   80.66
   2  -3  -1 4997.95   84.78
   2  -3  -1 4981.59   85.46
  -2   3   1 4867.14   82.63
  -2   3   1 5074.93   86.37
  -2   3   1 4991.09   81.18
  -2   3   1 5094.27   86.34
  -2   3   1 4925.18   86.65
  -2   3   0    3.33    1.84
   2  -3   0    6.78    2.29
   2  -3   0    6.59    2.08
  -2   3   0    2.75    1.89
  -2   3   0    2.34    1.32
  -2   3   0    2.48    1.66
  -2   3   0    2.53    1.98
  -2   3   0    2.18    1.29
  -2   3   0    1.89    1.26
  -2   3   0    2.22    1.41
   2  -3   0    6.77    2.07
   2  -3   1   31.90    3.85
  -2   3  -1   28.26    2.57
   2  -3   1   28.74    3.51
  -2   3  -1   31.88    2.76
  -2   3  -1   29.26    3.09
  -2   3  -1   30.75    2.73
  -2   3  -1   26.17    3.43
  -2   3  -1   27.70    2.70
  -2   3  -1   31.47    3.75
   2  -3   1   27.83    3.34
   2  -3   2  621.76   17.76
  -2   3  -2  599.31   13.95
   2  -3   2  606.70   17.41
  -2   3  -2  640.38   14.73
  -2   3  -2  585.93   14.51
   2  -3   2  635.44   17.11
  -2   3  -2  640.71   14.68
  -2   3  -2  609.55   17.48
  -2   3  -2  602.92   14.25
  -2   3  -2  611.81   17.48
   2  -3   2  666.07   14.85
   2  -3   3 1884.48   38.72
   2  -3   3 1866.06   38.54
  -2   3  -3 1839.03   33.39
  -2   3  -3 1911.22   34.46
  -2   3  -3 1821.73   34.37
  -2   3  -3 1819.89   40.63
  -2   3  -3 1823.10   33.52
  -2   3  -3 1883.73   34.42
  -2   3  -3 1839.23   37.84
  -2   3  -3 1866.74   33.93
  -2   3  -3 1852.13   37.92
   2  -3   3 1939.93   34.46
  -2   3  -3 1935.42   37.98
  -2   3  -4  602.98   13.72
   2  -3   4  550.11   17.14
   2  -3   4  588.42   17.78
  -2   3  -4  574.44   13.37
  -2   3  -4  560.69   14.28
  -2   3  -4  556.79   13.80
  -2   3  -4  597.53   14.40
  -2   3  -4  590.99   14.39
  -2   3  -4  560.48   16.55
  -2   3  -4  583.70   16.79
  -2   3  -4  539.33   18.38
   2  -3   5 2219.55   45.18
   2  -3   5 2283.42   45.99
  -2   3  -5 2215.89   39.86
  -2   3  -5 2156.19   39.56
  -2   3  -5 2254.28   39.62
  -2   3  -5 2229.03   40.35
  -2   3  -5 2240.07   40.36
  -2   3  -5 2169.05   47.49
   2  -3   6   67.48    5.99
  -2   3  -6   69.09    4.36
  -2   3  -6   61.48    4.11
  -2   3  -6   70.67    4.40
  -2   3  -6   57.75    3.98
  -2   3  -6   68.30    4.35
  -2   3  -6   61.13    6.18
  -2   3  -7    0.89    1.21
  -2   3  -7    1.92    1.37
   2  -3   7    1.55    1.92
  -2   3  -7    0.90    1.45
  -2   3  -7    2.20    2.39
  -2   3  -7    1.34    1.37
  -2   3  -7    1.16    1.49
  -2   3  -7    2.69    1.63
   2  -3   8 1136.89   30.17
  -2   3  -8 1074.73   23.15
   2  -3   8 1070.06   25.13
  -2   3  -8 1087.57   23.90
  -2   3  -8 1099.83   23.66
  -2   3  -8 1111.92   30.63
  -2   3  -8 1101.21   23.70
  -2   3  -8 1105.27   23.60
  -2   3  -8 1126.73   32.39
   2  -3   9 1694.82   40.54
  -2   3  -9 1645.46   32.53
  -2   3  -9 1647.31   33.53
  -2   3  -9 1674.04   40.97
  -2   3  -9 1692.81   33.20
   2  -3   9 1740.19   32.90
  -2   3  -9 1642.14   43.56
  -2   3 -10  602.98   16.39
  -2   3 -10  592.46   15.47
  -2   3 -10  612.88   16.11
  -2   3 -10  577.74   23.73
   2  -3  10  616.33   15.98
   2  -3  11   76.97    6.09
   2  -3  11   73.20    5.90
  -2   3 -11   87.40    5.51
  -2   3 -11   82.60    5.33
   2  -3  11   81.57    5.41
   2  -3  12    5.04    2.38
   2  -3  12    8.54    2.70
  -2   3 -12    7.33    2.26
  -2   3 -12    7.56    2.17
   2  -3  12    1.29    2.69
  -2   3 -13  137.83    6.35
   2  -3  13  140.99    7.41
  -2   3 -13  152.34    6.97
   2  -3  13  136.31    7.41
   2  -3  13  148.11    6.78
  -2   3 -13  144.66    6.67
   2  -3  14  140.24    6.73
   2  -3  14  134.06    6.51
  -2   3 -14  155.52    6.48
  -2   3 -14  153.30    6.31
  -2   3 -14  143.35    6.05
   2  -3  14  150.52    6.44
  -2   3 -15  689.04   15.19
  -2   3 -15  703.16   15.28
  -2   3 -15  719.86   15.27
  -2   2  15   75.04    4.15
   2  -2 -15   75.93    3.91
   2  -2 -14   13.29    1.99
  -2   2  14   10.38    2.30
   2  -2 -14   12.66    2.17
  -2   2  14   11.55    2.21
   2  -2 -13  483.31   13.40
  -2   2  13  491.76   14.56
   2  -2 -13  489.10   13.74
   2  -2 -12  638.29   16.51
  -2   2  12  651.94   18.08
   2  -2 -12  605.20   16.52
   2  -2 -11   66.17    4.85
  -2   2  11   67.19    5.60
   2  -2 -11   67.81    5.00
   2  -2 -10  531.39   14.92
   2  -2 -10  508.40   14.59
  -2   2  10  494.67   15.94
   2  -2  -9  107.97    6.04
  -2   2   9  113.27    6.96
   2  -2  -9  113.70    6.11
   2  -2  -9  106.61    6.64
   2  -2  -8   80.17    5.76
   2  -2  -8   73.90    4.83
  -2   2   8   76.80    5.60
   2  -2  -8   80.65    4.93
   2  -2  -7  385.09   15.64
   2  -2  -7  387.57   11.43
   2  -2  -7  371.71   14.11
  -2   2   7  396.94   13.03
   2  -2  -7  388.62   11.17
   2  -2  -7  381.16   12.35
   2  -2  -6 2428.98   51.77
   2  -2  -6 2619.16   45.49
  -2   2   6 2475.54   47.67
   2  -2  -6 2622.67   44.88
   2  -2  -6 2574.45   46.95
   2  -2  -6 2547.18   50.29
   2  -2  -5  797.27   21.90
   2  -2  -5  783.39   17.39
  -2   2   5  780.01   19.33
   2  -2  -5  804.80   18.68
   2  -2  -5  783.90   21.07
   2  -2  -4   10.88    2.67
   2  -2  -4    9.80    1.77
  -2   2   4    8.80    2.27
   2  -2  -4    8.54    2.30
  -2   2   3   68.27    5.05
   2  -2  -3   65.73    5.07
  -2   2   3   66.76    3.58
  -2   2   3   65.81    4.53
  -2   2   3   66.72    5.01
   2  -2  -3   71.08    5.26
  -2   2   3   63.95    4.93
   2  -2  -2 1736.90   35.23
  -2   2   2 1740.58   30.89
  -2   2   2 1715.03   35.01
  -2   2   2 1718.84   35.04
   2  -2  -2 1785.45   35.16
  -2   2   2 1681.68   34.88
   2  -2  -1 1385.57   29.58
   2  -2  -1 1376.14   28.11
  -2   2   1 1362.40   25.42
  -2   2   1 1399.58   29.63
  -2   2   1 1414.63   29.70
   2  -2  -1 1378.90   29.10
  -2   2   1 1377.70   29.47
   2  -2   0 1021.65   23.78
   2  -2   0  994.77   22.61
  -2   2   0  996.65   19.81
  -2   2   0 1054.64   20.48
  -2   2   0 1061.16   20.52
  -2   2   0 1000.04   23.61
  -2   2   0  971.14   23.39
   2  -2   0 1029.53   22.97
   2  -2   1 1926.76   38.75
   2  -2   1 1913.93   37.72
  -2   2  -1 1925.54   34.15
  -2   2  -1 1974.24   34.82
  -2   2  -1 1968.82   34.80
  -2   2  -1 1964.97   38.42
  -2   2  -1 1975.86   38.44
   2  -2   1 1955.83   37.26
   2  -2   2   11.93    2.60
   2  -2   2   13.11    2.70
  -2   2  -2   13.61    1.94
  -2   2  -2   13.55    1.77
  -2   2  -2   16.35    2.68
  -2   2  -2   16.70    2.71
  -2   2  -2   11.70    1.79
   2  -2   3  261.85   10.65
  -2   2  -3  254.77    9.90
   2  -2   3  267.42   10.59
  -2   2  -3  258.58    7.58
  -2   2  -3  246.79    8.23
  -2   2  -3  262.27    8.10
  -2   2  -3  255.30    8.02
  -2   2  -3  251.43    9.81
  -2   2  -3  255.53    7.85
  -2   2  -3  266.80   11.56
   2  -2   4 2593.39   50.23
  -2   2  -4 2659.05   45.17
  -2   2  -4 2599.90   45.57
  -2   2  -4 2646.97   45.18
  -2   2  -4 2551.23   44.70
   2  -2   4 2641.76   50.58
   2  -2   5 3200.95   61.11
   2  -2   5 3250.98   61.25
  -2   2  -5 3298.86   54.97
  -2   2  -5 3290.21   55.21
  -2   2  -5 3320.46   55.30
  -2   2  -5 3180.43   54.99
  -2   2  -5 3054.26   62.90
   2  -2   6   13.42    3.09
  -2   2  -6    7.58    1.77
  -2   2  -6    7.35    1.71
  -2   2  -6    6.67    1.72
   2  -2   6    4.17    2.59
  -2   2  -6    8.62    1.91
  -2   2  -6    9.03    2.98
  -2   2  -6    5.96    1.52
  -2   2  -6    8.24    1.91
  -2   2  -6    8.99    1.94
  -2   2  -6    8.64    2.85
   2  -2   7  227.35   11.42
   2  -2   7  233.30   11.73
  -2   2  -7  231.62    8.27
  -2   2  -7  224.85    8.32
  -2   2  -7  252.87    8.56
  -2   2  -7  228.98   11.87
  -2   2  -7  235.51    8.22
  -2   2  -7  220.43   12.50
   2  -2   8   23.78    4.86
  -2   2  -8   36.07    3.37
  -2   2  -8   31.06    3.28
  -2   2  -8   36.32    3.47
  -2   2  -8   33.43    4.97
   2  -2   8   31.95    4.66
  -2   2  -8   35.26    3.36
  -2   2  -8   28.04    5.00
   2  -2   9   19.76    5.46
  -2   2  -9   26.23    2.95
  -2   2  -9   27.04    3.21
  -2   2  -9   31.20    3.38
   2  -2   9   37.54    3.79
  -2   2  -9   24.75    4.65
  -2   2  -9   23.63    3.03
  -2   2  -9   25.22    4.99
   2  -2  10 1985.39   37.43
   2  -2  10 1901.37   45.20
  -2   2 -10 1885.62   36.68
  -2   2 -10 1843.25   37.62
  -2   2 -10 1965.23   37.86
  -2   2 -10 1979.25   37.71
  -2   2 -10 1928.28   37.22
   2  -2  11  885.90   20.66
   2  -2  11  843.05   22.00
  -2   2 -11  895.63   20.44
   2  -2  11  858.86   22.01
  -2   2 -11  839.17   20.84
  -2   2 -11  862.18   20.72
  -2   2 -11  867.14   20.78
  -2   2 -12   76.15    4.85
  -2   2 -12   78.09    5.30
  -2   2 -12   80.23    5.18
  -2   2 -12   82.75    5.22
   2  -2  12   90.43    5.69
  -2   2 -13   35.27    3.49
  -2   2 -13   31.91    3.26
   2  -2  13   26.62    3.38
  -2   2 -13   32.67    3.13
  -2   2 -14  488.31   12.56
  -2   2 -14  483.76   12.68
  -2   2 -14  479.75   12.64
   2  -2  14  515.72   13.05
  -2   2 -15  575.88   13.09
   2  -1 -15   28.24    2.55
  -2   1  15   27.01    2.96
   2  -1 -15   26.69    2.64
  -2   1  15   25.25    2.74
   2  -1 -14  294.10    9.51
  -2   1  14  312.13   10.81
   2  -1 -14  299.21    9.64
  -2   1  14  276.08    9.83
   2  -1 -14  293.89    9.67
   2  -1 -13   40.18    3.63
  -2   1  13   36.42    4.08
   2  -1 -13   43.35    3.85
   2  -1 -13   44.90    4.00
   2  -1 -12   69.97    4.84
  -2   1  12   64.91    5.43
   2  -1 -12   68.55    4.88
   2  -1 -12   72.73    5.39
   2  -1 -11 1793.09   34.95
  -2   1  11 1740.74   37.28
   2  -1 -11 1777.55   34.71
   2  -1 -11 1702.82   36.44
   2  -1 -10 1696.39   33.36
  -2   1  10 1663.17   35.75
   2  -1 -10 1705.46   33.18
   2  -1 -10 1578.56   35.26
   2  -1  -9   99.28    5.45
   2  -1  -9  108.24    5.73
  -2   1   9  100.78    6.63
   2  -1  -9  100.68    6.69
   2  -1  -8   65.84    4.30
  -2   1   8   73.84    5.55
   2  -1  -8   69.66    4.34
   2  -1  -8   66.17    5.23
  -2   1   7  429.30   13.26
   2  -1  -7  437.04   15.13
   2  -1  -7  440.48   11.89
  -2   1   7  445.92   14.16
  -2   1   7  443.69   13.25
   2  -1  -7  450.76   15.29
   2  -1  -7  429.59   11.61
   2  -1  -7  452.00   13.70
  -2   1   6  478.65   13.86
   2  -1  -6  460.15   15.13
   2  -1  -6  481.78   12.13
  -2   1   6  482.42   14.73
   2  -1  -6  487.09   11.96
  -2   1   6  470.72   13.57
   2  -1  -6  476.71   13.74
   2  -1  -6  483.82   15.60
   2  -1  -5  823.39   20.97
   2  -1  -5  782.43   20.79
   2  -1  -5  836.17   17.14
  -2   1   5  760.50   19.31
   2  -1  -5  788.14   20.82
   2  -1  -4 5065.60   84.93
   2  -1  -4 5039.74   85.22
   2  -1  -4 5024.22   85.27
  -2   1   4 4956.93   83.97
  -2   1   4 4820.40   82.27
  -2   1   4 4983.27   84.00
   2  -1  -3  137.30    6.94
   2  -1  -3  136.41    7.11
  -2   1   3  136.12    6.81
  -2   1   3  129.73    4.91
  -2   1   3  139.92    6.88
   2  -1  -3  129.32    6.76
   2  -1  -2  311.17   10.78
   2  -1  -2  310.43   11.19
  -2   1   2  302.18   10.55
  -2   1   2  296.50    8.06
  -2   1   2  300.27   10.53
   2  -1  -2  314.12   10.67
   2  -1  -1 2106.06   40.34
  -2   1   1 2103.40   40.09
  -2   1   1 2082.93   36.00
  -2   1   1 2089.21   40.05
   2  -1  -1 2125.12   39.60
   2  -1   0 2704.83   50.22
  -2   1   0 2728.20   49.87
   2  -1   0 2761.96   48.67
  -2   1   0 2722.72   45.70
   2  -1   0 2787.93   48.95
  -2   1   0 2721.03   49.86
   2  -1   1   30.51    3.67
  -2   1  -1   30.84    3.40
   2  -1   1   34.82    3.43
  -2   1  -1   32.21    2.60
  -2   1  -1   35.09    2.54
  -2   1  -1   31.57    2.54
  -2   1  -1   29.72    3.30
   2  -1   2 1562.97   32.89
   2  -1   2 1567.27   32.06
  -2   1  -2 1488.63   28.48
  -2   1  -2 1601.57   28.03
  -2   1  -2 1596.80   32.02
  -2   1  -2 1590.66   32.90
  -2   1  -2 1514.52   28.61
  -2   1  -2 1607.53   32.06
   2  -1   3    0.44    1.93
   2  -1   3    1.43    1.61
  -2   1  -3    2.04    1.14
  -2   1  -3    2.34    1.51
  -2   1  -3    3.46    1.72
  -2   1  -3    0.35    1.02
  -2   1  -3    2.44    1.98
  -2   1  -3    0.91    1.16
  -2   1  -3    3.82    1.75
  -2   1  -3    2.43    1.81
   2  -1   4   72.93    5.72
  -2   1  -4   71.45    4.03
  -2   1  -4   82.58    4.40
  -2   1  -4   80.82    4.52
  -2   1  -4   70.76    5.88
  -2   1  -4   74.26    3.95
  -2   1  -4   70.93    4.00
  -2   1  -4   75.68    4.06
   2  -1   4   78.54    6.02
  -2   1  -4   82.14    6.35
   2  -1   5 1714.61   36.78
  -2   1  -5 1588.50   30.59
  -2   1  -5 1673.69   30.75
  -2   1  -5 1736.62   31.81
  -2   1  -5 1687.81   37.40
   2  -1   5 1632.39   36.61
  -2   1  -5 1654.20   30.80
  -2   1  -5 1595.51   37.33
   2  -1   6 2673.65   54.33
   2  -1   6 2714.87   54.16
  -2   1  -6 2640.93   47.06
  -2   1  -6 2673.92   47.42
  -2   1  -6 2705.71   47.33
  -2   1  -6 2801.44   48.14
  -2   1  -6 2704.76   54.76
   2  -1   7  331.73   14.44
   2  -1   7  326.27   14.24
  -2   1  -7  322.84   10.09
  -2   1  -7  338.12   10.63
  -2   1  -7  335.06   10.52
  -2   1  -7  343.74   10.79
  -2   1  -7  352.92   14.84
  -2   1  -7  356.78   10.40
   2  -1   8   15.09    3.62
   2  -1   8    5.47    3.74
  -2   1  -8   16.26    2.49
  -2   1  -8   13.39    2.52
  -2   1  -8   17.35    2.55
  -2   1  -8   12.29    3.58
  -2   1  -8   15.56    2.62
  -2   1  -8   16.93    2.59
   2  -1   9  504.18   19.78
  -2   1  -9  549.38   14.63
  -2   1  -9  540.39   15.14
  -2   1  -9  529.98   14.85
  -2   1  -9  555.57   15.22
  -2   1  -9  540.44   19.82
   2  -1   9  530.34   19.89
   2  -1   9  508.51   14.51
  -2   1 -10 1130.04   24.60
  -2   1 -10 1126.49   25.38
  -2   1 -10 1129.53   25.28
  -2   1 -10 1139.90   25.39
   2  -1  10 1156.72   25.27
  -2   1 -11   19.85    2.64
  -2   1 -11   17.34    2.78
  -2   1 -11   15.25    2.86
  -2   1 -11   20.00    2.92
  -2   1 -11   17.50    2.86
  -2   1 -11   19.07    3.21
  -2   1 -12 1188.54   25.58
  -2   1 -12 1212.47   26.44
  -2   1 -12 1252.31   26.51
  -2   1 -12 1279.88   27.02
  -2   1 -12 1195.07   27.13
   2  -1  12 1299.91   26.91
  -2   1 -13  437.69   12.09
  -2   1 -13  410.97   12.18
  -2   1 -13  426.26   12.30
  -2   1 -13  423.86   12.37
  -2   1 -13  424.10   12.88
   2  -1  13  462.08   12.87
  -2   1 -14   22.57    2.44
  -2   1 -14   21.22    2.57
  -2   1 -14   25.03    2.92
   2  -1  14   21.09    2.90
  -2   1 -15  461.33   11.29
   2   0 -16  834.23   16.79
  -2   0  16  826.21   17.67
   2   0 -16  869.07   17.06
  -2   0  16  805.13   17.35
   2   0 -15  677.66   15.64
  -2   0  15  682.50   16.85
   2   0 -15  704.02   15.76
  -2   0  15  653.61   16.33
   2   0 -15  663.63   16.04
   2   0 -14    9.62    2.24
   2   0 -14   14.56    2.33
  -2   0  14   12.00    2.61
   2   0 -14   12.47    2.19
  -2   0  14   10.37    2.54
   2   0 -13  196.89    8.07
  -2   0  13  202.23    9.37
   2   0 -13  195.11    7.97
   2   0 -13  204.46    9.02
   2   0 -12  163.81    7.39
  -2   0  12  174.07    8.87
   2   0 -12  151.60    7.06
   2   0 -12  158.96    8.35
  -2   0  11  593.43   17.53
   2   0 -11  592.99   15.59
  -2   0  11  565.36   17.67
  -2   0  11  573.55   17.12
   2   0 -11  569.64   15.28
   2   0 -11  570.35   17.53
  -2   0  10  307.94   11.91
   2   0 -10  291.27   13.75
  -2   0  10  298.78   11.58
   2   0 -10  296.82   10.10
  -2   0  10  311.70   12.34
   2   0 -10  311.41   10.22
   2   0 -10  296.56   12.21
  -2   0   9 2446.83   46.92
   2   0  -9 2476.18   51.43
   2   0  -9 2421.53   43.70
  -2   0   9 2253.88   46.97
  -2   0   9 2435.31   46.59
   2   0  -9 2458.35   43.73
   2   0  -9 2395.51   47.48
   2   0  -8  152.32    6.41
  -2   0   8  173.36    8.27
   2   0  -8  152.77    9.13
  -2   0   8  156.80    7.74
   2   0  -8  166.75    6.63
  -2   0   8  139.21    7.92
   2   0  -8  146.39    7.83
   2   0  -8  158.54    8.79
   2   0  -7   19.56    2.97
  -2   0   7   20.94    3.20
   2   0  -7   21.90    3.53
  -2   0   7   19.13    3.08
   2   0  -7   18.03    2.17
  -2   0   7   17.53    2.97
   2   0  -7   17.52    2.22
   2   0  -7   17.12    3.12
  -2   0   6 1215.95   26.50
   2   0  -6 1175.07   28.44
  -2   0   6 1213.77   26.28
   2   0  -6 1217.96   23.29
   2   0  -6 1183.96   25.95
  -2   0   6 1176.99   23.85
   2   0  -6 1158.46   27.68
  -2   0   5 3327.34   57.24
  -2   0   5 3453.31   60.07
   2   0  -5 3441.70   62.55
  -2   0   5 3517.16   59.90
  -2   0   5 3301.03   56.68
   2   0  -5 3387.80   61.48
   2   0  -4   93.19    6.26
  -2   0   4   89.71    3.96
  -2   0   4   94.80    5.60
  -2   0   4   89.91    3.96
  -2   0   4   87.98    5.39
   2   0  -4   88.17    5.70
   2   0  -3  509.37   14.00
   2   0  -3  484.47   15.17
  -2   0   3  480.37   11.06
  -2   0   3  484.76   13.96
  -2   0   3  461.97   10.91
  -2   0   3  492.81   14.05
   2   0  -3  507.85   14.40
   2   0  -2  483.25   13.84
   2   0  -2  499.74   15.45
  -2   0   2  489.43   11.15
  -2   0   2  487.63   13.98
  -2   0   2  474.47   11.00
  -2   0   2  505.25   14.17
   2   0  -2  503.43   14.05
   2   0  -1  179.13    7.84
  -2   0   1  184.12    5.91
  -2   0   1  185.69    7.91
  -2   0   1  184.24    5.83
  -2   0   1  181.18    7.84
   2   0  -1  180.99    7.53
   2   0   0  419.93   13.11
  -2   0   0  420.93   10.11
  -2   0   0  431.75   12.87
  -2   0   0  417.16   10.01
  -2   0   0  431.05   12.89
   2   0   1 5630.94   94.80
  -2   0  -1 5698.19   89.16
  -2   0  -1 5591.12   93.57
  -2   0  -1 5488.08   93.65
  -2   0  -1 5657.10   88.93
  -2   0  -1 5561.00   93.50
   2   0   2  383.10   13.13
   2   0   2  349.02   11.89
  -2   0  -2  381.41    9.44
  -2   0  -2  390.49   12.09
  -2   0  -2  357.19   12.45
  -2   0  -2  383.52    9.32
  -2   0  -2  378.25   11.92
   2   0   3  131.63    7.61
   2   0   3  134.13    7.34
  -2   0  -3  124.61    5.25
  -2   0  -3  126.77    5.71
  -2   0  -3  137.39    7.65
  -2   0  -3  126.83    5.19
  -2   0  -3  129.70    6.57
  -2   0  -3  134.61    6.69
   2   0   4   13.46    2.92
  -2   0  -4   12.68    1.93
  -2   0  -4   12.86    2.08
  -2   0  -4   13.35    2.13
  -2   0  -4   12.26    2.99
  -2   0  -4   10.70    2.10
  -2   0  -4   10.28    1.84
   2   0   5 1667.77   36.97
  -2   0  -5 1664.64   30.92
  -2   0  -5 1609.23   31.11
  -2   0  -5 1668.27   31.03
  -2   0  -5 1681.61   31.91
  -2   0  -5 1672.92   37.47
  -2   0  -5 1674.06   30.62
   2   0   6  135.62    8.72
  -2   0  -6  127.98    5.78
  -2   0  -6  137.68    6.28
  -2   0  -6  133.77    6.04
  -2   0  -6  152.63    6.66
  -2   0  -6  140.26    9.01
   2   0   7 1397.50   34.79
  -2   0  -7 1379.61   27.58
  -2   0  -7 1332.75   28.11
  -2   0  -7 1386.91   28.05
  -2   0  -7 1415.16   28.42
  -2   0  -7 1404.27   34.76
   2   0   8  896.41   27.24
  -2   0  -8  891.73   20.56
  -2   0  -8  888.90   21.16
  -2   0  -8  953.53   21.41
  -2   0  -8  907.00   21.09
  -2   0  -8  917.26   27.03
  -2   0  -8  935.93   21.95
  -2   0  -9    0.89    1.33
  -2   0  -9    0.49    1.51
  -2   0  -9    0.92    1.84
  -2   0  -9    1.24    1.57
  -2   0  -9    0.72    2.33
  -2   0  -9   -0.17    1.69
  -2   0  -9    1.20    1.95
   2   0   9   -1.92    2.96
  -2   0 -10  206.55    8.13
  -2   0 -10  222.24    8.86
  -2   0 -10  206.43    8.85
  -2   0 -10  217.68    8.94
  -2   0 -10  216.98    8.75
  -2   0 -10  206.26    9.28
   2   0  10  203.98    8.98
  -2   0 -11 1240.22   25.58
  -2   0 -11 1207.16   26.49
  -2   0 -11 1207.37   26.36
  -2   0 -11 1216.67   26.41
  -2   0 -11 1184.90   25.78
  -2   0 -11 1179.11   26.99
   2   0  11 1132.13   26.14
  -2   0 -12  682.72   16.57
  -2   0 -12  624.25   16.91
  -2   0 -12  646.87   16.80
  -2   0 -12  656.03   17.05
  -2   0 -12  676.76   17.85
  -2   0 -13    7.16    1.72
  -2   0 -13    5.05    1.84
  -2   0 -13    6.45    2.18
  -2   0 -14    2.88    1.55
   2   1 -16   66.80    3.64
   2   1 -16   74.59    3.74
  -2  -1  16   68.63    4.04
   2   1 -15   21.03    2.43
   2   1 -15   18.14    2.27
  -2  -1  15   21.84    2.78
   2   1 -15   22.41    2.76
  -2  -1  14  917.19   22.64
  -2  -1  14  947.45   22.60
   2   1 -14  974.60   21.03
   2   1 -14  910.40   22.14
   2   1 -14  959.40   20.78
  -2  -1  14  933.98   21.78
  -2  -1  13 1803.18   38.25
  -2  -1  13 1816.06   38.10
   2   1 -13 1861.43   35.66
   2   1 -13 1859.64   35.41
  -2  -1  13 1837.62   36.73
   2   1 -13 1855.80   37.99
  -2  -1  12   65.69    5.70
  -2  -1  12   65.19    5.63
   2   1 -12   72.12    4.79
  -2  -1  12   75.17    5.32
   2   1 -12   61.48    5.43
   2   1 -12   72.56    4.79
  -2  -1  11  269.69   11.72
   2   1 -11  264.57   13.67
  -2  -1  11  266.51   11.48
   2   1 -11  266.30    9.46
   2   1 -11  257.30    9.33
  -2  -1  11  268.82   10.21
   2   1 -11  263.54   11.35
  -2  -1  10  754.11   20.92
   2   1 -10  711.89   23.47
  -2  -1  10  726.90   20.37
   2   1 -10  690.56   17.17
   2   1 -10  699.86   17.22
  -2  -1  10  705.90   18.14
   2   1 -10  696.28   20.44
  -2  -1   9 1103.26   26.74
  -2  -1   9 1086.08   26.33
   2   1  -9 1057.35   22.48
   2   1  -9 1052.77   22.62
  -2  -1   9 1059.80   23.61
   2   1  -9 1034.17   25.95
   2   1  -9 1016.26   27.12
  -2  -1   8  278.13   11.60
   2   1  -8  303.85   13.38
  -2  -1   8  271.96   11.30
   2   1  -8  294.44   12.33
   2   1  -8  293.25    9.05
   2   1  -8  288.19    9.20
  -2  -1   8  282.69    9.68
   2   1  -8  287.24   11.19
  -2  -1   7 1570.99   31.33
  -2  -1   7 1605.47   34.78
   2   1  -7 1629.15   37.07
  -2  -1   7 1669.98   34.79
   2   1  -7 1633.43   30.41
  -2  -1   7 1618.26   31.19
   2   1  -7 1631.94   33.51
   2   1  -7 1593.84   35.49
  -2  -1   6  141.82    6.33
  -2  -1   6  121.23    7.29
   2   1  -6  133.00    8.17
  -2  -1   6  134.15    7.49
  -2  -1   6  126.87    5.76
   2   1  -6  146.63    7.07
  -2  -1   6  132.30    5.91
   2   1  -6  138.21    7.78
  -2  -1   5    8.49    1.93
   2   1  -5    7.92    2.39
  -2  -1   5    7.71    2.36
  -2  -1   5    5.39    2.22
  -2  -1   5    7.84    2.08
  -2  -1   5    7.28    1.75
  -2  -1   5    7.19    1.71
   2   1  -5    5.83    2.05
  -2  -1   5    6.27    1.89
  -2  -1   4 2402.84   43.42
  -2  -1   4 2440.29   45.68
   2   1  -4 2456.36   48.62
  -2  -1   4 2459.28   41.51
   2   1  -4 2450.38   46.66
  -2  -1   4 2459.05   41.40
  -2  -1   4 2457.44   43.01
  -2  -1   4 2451.47   45.79
  -2  -1   4 2460.43   42.60
  -2  -1   3 2608.50   46.24
  -2  -1   3 2677.67   48.82
   2   1  -3 2670.00   51.69
  -2  -1   3 2683.71   44.51
  -2  -1   3 2640.81   44.28
  -2  -1   3 2623.28   48.67
  -2  -1   3 2617.05   45.64
   2   1  -3 2670.66   49.08
  -2  -1   2   39.68    3.77
   2   1  -2   44.36    4.55
  -2  -1   2   36.53    2.64
  -2  -1   2   39.91    3.80
  -2  -1   2   44.73    2.79
   2   1  -2   40.74    3.73
  -2  -1   1    2.48    1.58
  -2  -1   1    3.89    1.75
  -2  -1   1    0.97    1.03
  -2  -1   1    2.83    1.20
   2   1  -1    6.61    1.86
  -2  -1   0 1635.64   32.81
   2   1   0 1547.92   32.88
  -2  -1   0 1585.28   28.79
  -2  -1   0 1632.34   28.63
  -2  -1   0 1635.13   32.84
   2   1   1  243.34   10.05
  -2  -1  -1  239.28    9.33
  -2  -1  -1  241.17    9.67
  -2  -1  -1  240.21    7.16
  -2  -1  -1  236.23    9.48
  -2  -1  -1  240.92    8.17
  -2  -1  -1  231.07    7.28
  -2  -1  -1  239.92    6.98
  -2  -1  -1  244.35    9.40
   2   1   2  282.84   11.42
  -2  -1  -2  283.61   10.27
  -2  -1  -2  274.53   10.84
  -2  -1  -2  271.92    8.85
  -2  -1  -2  261.86    8.05
  -2  -1  -2  279.52    7.68
  -2  -1  -2  280.13   10.23
   2   1   3 4933.49   85.67
  -2  -1  -3 4914.05   80.17
  -2  -1  -3 4997.90   81.16
  -2  -1  -3 4883.89   86.19
  -2  -1  -3 4905.74   79.92
  -2  -1  -4   20.04    2.52
   2   1   4   21.44    3.56
  -2  -1  -4   23.97    2.50
  -2  -1  -4   22.46    2.53
  -2  -1  -4   27.18    2.94
  -2  -1  -4   24.26    2.65
  -2  -1  -4   23.51    3.82
   2   1   5  195.97   10.47
  -2  -1  -5  196.80    7.24
  -2  -1  -5  205.76    7.87
  -2  -1  -5  202.99    7.61
  -2  -1  -5  223.77    8.11
  -2  -1  -5  222.72   11.16
  -2  -1  -5  203.49    7.43
   2   1   6 1932.58   43.76
  -2  -1  -6 1911.62   35.89
  -2  -1  -6 1933.61   36.89
  -2  -1  -6 1926.52   36.58
  -2  -1  -6 2003.40   36.87
  -2  -1  -6 1993.91   44.18
  -2  -1  -6 1915.40   37.38
   2   1   7 1835.19   43.73
  -2  -1  -7 1867.22   35.57
  -2  -1  -7 1853.10   36.61
  -2  -1  -7 1859.89   36.34
  -2  -1  -7 1973.37   36.38
  -2  -1  -7 1889.01   43.65
  -2  -1  -7 1863.16   37.14
   2   1   8   83.56    7.93
  -2  -1  -8   79.75    5.13
  -2  -1  -8   85.91    5.62
  -2  -1  -8   82.45    5.47
  -2  -1  -8   87.59    5.32
  -2  -1  -8   78.95    7.56
  -2  -1  -8   88.60    5.93
  -2  -1  -9  594.32   15.99
  -2  -1  -9  569.14   16.20
  -2  -1  -9  573.57   16.22
  -2  -1  -9  602.25   15.73
  -2  -1  -9  549.37   16.39
  -2  -1 -10   30.16    3.55
  -2  -1 -10   30.82    3.65
  -2  -1 -10   29.98    3.40
  -2  -1 -10   29.66    3.72
   2   1  10   19.39    3.55
  -2  -1 -11   42.59    4.08
  -2  -1 -11   41.97    3.97
  -2  -1 -11   45.43    3.87
  -2  -1 -11   42.34    4.22
   2   1  11   37.16    4.74
   2   1  12  389.79   12.57
  -2  -1 -12  358.21   11.17
  -2  -1 -12  361.56   11.84
  -2  -1 -13 1237.35   25.43
   2   1  13 1283.06   25.79
  -2  -1 -14  329.22    9.02
   2   2 -16    5.48    1.36
   2   2 -16    5.62    1.34
  -2  -2  16    8.84    1.76
  -2  -2  15  160.50    7.64
  -2  -2  15  171.61    7.72
   2   2 -15  183.75    6.82
   2   2 -15  181.65    6.62
  -2  -2  15  178.26    7.12
   2   2 -15  171.34    7.41
  -2  -2  14  363.10   13.00
  -2  -2  14  361.47   12.83
   2   2 -14  390.70   11.27
   2   2 -14  364.44   10.80
  -2  -2  14  361.02   11.55
   2   2 -14  361.77   12.24
  -2  -2  13  128.70    7.91
  -2  -2  13  121.86    7.54
   2   2 -13  122.61    6.11
   2   2 -13  115.58    5.89
  -2  -2  13  127.87    6.72
   2   2 -13  110.86    6.93
  -2  -2  12  372.50   14.46
   2   2 -12  395.22   11.90
  -2  -2  12  367.86   14.17
   2   2 -12  395.39   13.98
   2   2 -12  386.76   11.80
  -2  -2  12  374.85   12.34
  -2  -2  11  390.05   15.30
   2   2 -11  445.94   12.59
  -2  -2  11  406.66   15.25
   2   2 -11  412.41   12.37
  -2  -2  11  414.76   13.10
   2   2 -11  430.15   14.97
  -2  -2  10  144.16    9.03
   2   2 -10  154.58   10.40
  -2  -2  10  151.11    9.10
   2   2 -10  142.39    6.52
   2   2 -10  144.72    6.66
  -2  -2  10  147.46    7.15
   2   2 -10  134.14    8.23
  -2  -2   9 1131.21   24.65
  -2  -2   9  959.20   27.14
   2   2  -9 1125.25   30.67
  -2  -2   9  932.85   26.66
   2   2  -9 1118.18   22.87
   2   2  -9 1091.36   23.15
  -2  -2   9 1076.31   23.88
   2   2  -9 1161.91   27.17
   2   2  -9 1085.48   28.27
  -2  -2   8 2060.58   39.29
  -2  -2   8 1907.28   41.91
   2   2  -8 2070.97   45.70
  -2  -2   8 1906.24   41.64
  -2  -2   8 2047.50   38.46
   2   2  -8 2142.82   41.47
   2   2  -8 2136.92   44.08
  -2  -2   7  260.29    9.63
  -2  -2   7  276.83   11.16
   2   2  -7  268.07   12.57
  -2  -2   7  260.68   10.70
  -2  -2   7  275.59    9.32
  -2  -2   7  265.40    9.12
   2   2  -7  280.45   10.55
   2   2  -7  263.60   11.76
  -2  -2   6   43.81    3.85
  -2  -2   6   48.70    4.39
   2   2  -6   48.56    5.21
  -2  -2   6   45.80    4.21
  -2  -2   6   43.03    3.56
  -2  -2   6   41.29    3.42
   2   2  -6   43.52    4.05
   2   2  -6   52.37    4.96
  -2  -2   5   79.18    5.03
  -2  -2   5   74.05    5.10
   2   2  -5   75.05    6.22
  -2  -2   5   76.95    5.10
  -2  -2   5   86.78    5.71
  -2  -2   5   86.40    5.74
  -2  -2   5   82.09    4.01
  -2  -2   5   73.01    4.53
  -2  -2   5   81.76    4.54
   2   2  -5   84.80    6.02
  -2  -2   4  886.80   20.05
  -2  -2   4  831.88   18.48
   2   2  -4  875.14   23.56
  -2  -2   4  890.53   21.70
   2   2  -4  868.00   22.14
  -2  -2   4  884.10   21.75
  -2  -2   4  862.11   17.57
  -2  -2   4  853.72   19.06
  -2  -2   4  852.80   18.56
  -2  -2   3  172.57    7.35
  -2  -2   3  178.67    6.80
   2   2  -3  185.93    9.50
  -2  -2   3  169.51    8.16
  -2  -2   3  173.21    8.18
  -2  -2   3  181.11    6.69
  -2  -2   3  179.30    7.28
  -2  -2   3  181.60    6.09
  -2  -2   3  170.22    6.80
   2   2  -3  182.57    8.43
  -2  -2   2 4950.43   82.85
  -2  -2   2 5038.81   81.79
  -2  -2   2 5143.06   85.87
   2   2  -2 5006.50   88.46
  -2  -2   2 5053.05   85.62
  -2  -2   2 4938.78   82.57
  -2  -2   2 5033.54   80.32
  -2  -2   2 4930.86   81.76
  -2  -2   2 5050.60   81.51
   2   2  -2 4933.67   85.04
  -2  -2   1 1764.25   33.74
  -2  -2   1 1752.66   33.06
   2   2  -1 1881.13   39.26
  -2  -2   1 1802.60   36.47
  -2  -2   1 1813.57   36.45
  -2  -2   1 1866.85   38.11
  -2  -2   1 1719.39   33.40
  -2  -2   1 1804.24   31.79
  -2  -2   1 1787.42   32.99
  -2  -2   1 1784.77   32.95
  -2  -2   0  171.93    6.77
  -2  -2   0  175.49    8.34
  -2  -2   0  180.55    8.37
  -2  -2   0  178.50    9.12
  -2  -2   0  184.72    6.61
  -2  -2   0  176.09    6.49
  -2  -2   0  175.30    7.06
  -2  -2   0  176.77    6.30
  -2  -2   0  180.96    6.13
  -2  -2   0  172.16    6.75
  -2  -2  -1   73.61    4.41
  -2  -2  -1   75.91    5.43
  -2  -2  -1   64.76    5.69
  -2  -2  -1   70.07    5.26
  -2  -2  -1   70.36    4.04
  -2  -2  -1   87.24    6.00
  -2  -2  -1   72.68    4.14
  -2  -2  -1   70.73    4.46
  -2  -2  -1   70.28    4.03
  -2  -2  -1   72.23    3.75
  -2  -2  -1   68.87    4.42
  -2  -2  -2 3800.23   67.55
  -2  -2  -2 3727.91   63.42
  -2  -2  -2 3869.92   67.76
  -2  -2  -2 3919.45   63.39
  -2  -2  -2 3750.29   69.18
  -2  -2  -2 3696.66   63.08
  -2  -2  -2 3770.31   64.01
  -2  -2  -2 3738.61   63.14
  -2  -2  -2 3658.40   64.13
  -2  -2  -2 3920.97   62.25
  -2  -2  -3  276.94    9.03
  -2  -2  -3  253.89    8.56
  -2  -2  -3  264.71   11.83
  -2  -2  -3  278.77    9.17
  -2  -2  -3  270.01    8.77
  -2  -2  -3  264.14    8.71
  -2  -2  -3  291.08    9.51
  -2  -2  -3  255.45    9.11
   2   2   4  894.21   24.59
  -2  -2  -4  800.83   19.18
  -2  -2  -4  832.65   18.84
  -2  -2  -4  866.95   24.53
  -2  -2  -4  884.22   19.32
  -2  -2  -4  807.60   18.67
  -2  -2  -4  892.51   20.04
  -2  -2  -4  832.58   19.72
   2   2   5  965.88   27.35
  -2  -2  -5  976.79   20.52
  -2  -2  -5  931.20   21.35
  -2  -2  -5  913.05   20.67
  -2  -2  -5  952.02   27.05
  -2  -2  -5  973.19   21.03
  -2  -2  -5  937.62   20.84
  -2  -2  -5  924.71   21.66
  -2  -2  -5  919.04   21.70
   2   2   6  381.91   16.77
  -2  -2  -6  381.94   11.31
  -2  -2  -6  358.76   11.89
  -2  -2  -6  363.17   11.34
  -2  -2  -6  376.16   11.45
  -2  -2  -6  380.07   16.29
  -2  -2  -6  353.02   11.23
  -2  -2  -6  355.01   12.01
   2   2   7   98.15    9.03
  -2  -2  -7  121.38    6.23
  -2  -2  -7  106.80    6.35
  -2  -2  -7  116.14    5.95
  -2  -2  -7  106.49    9.02
  -2  -2  -7  103.22    6.37
  -2  -2  -8 2672.45   48.26
  -2  -2  -8 2580.01   48.49
  -2  -2  -8 2622.39   46.90
  -2  -2  -9  920.68   22.63
  -2  -2  -9  956.40   21.44
  -2  -2 -10    6.63    2.08
  -2  -2 -10    9.03    2.54
  -2  -2 -10    9.95    2.13
  -2  -2 -10    6.67    2.50
  -2  -2 -11    0.77    1.87
  -2  -2 -11    0.18    1.87
  -2  -2 -12  587.32   14.93
   2   2  12  576.24   15.33
  -2  -2 -13  154.00    6.01
  -2  -3  16  189.40    6.49
  -2  -3  16  183.49    6.47
   2   3 -15   10.73    2.13
  -2  -3  15   11.69    2.58
  -2  -3  15   11.28    2.50
   2   3 -15   11.49    1.90
  -2  -3  15    8.35    1.98
  -2  -3  15    9.71    2.06
   2   3 -15   10.19    1.77
  -2  -3  15    8.55    1.87
  -2  -3  14  183.91    9.22
  -2  -3  14  190.48    9.25
   2   3 -14  225.36    7.98
  -2  -3  14  210.44    8.11
  -2  -3  14  218.13    8.27
   2   3 -14  212.45    7.67
  -2  -3  14  203.03    7.92
   2   3 -14  215.43    8.76
  -2  -3  13 1204.22   30.15
  -2  -3  13 1179.75   29.67
   2   3 -13 1369.62   26.91
   2   3 -13 1319.45   26.57
  -2  -3  13 1280.78   27.04
   2   3 -13 1327.74   28.72
  -2  -3  12  656.62   20.65
  -2  -3  12  642.22   20.23
   2   3 -12  730.02   17.39
   2   3 -12  688.44   17.14
  -2  -3  12  700.80   17.80
   2   3 -12  683.38   18.97
  -2  -3  11  136.83    7.37
  -2  -3  11  140.66    8.74
  -2  -3  11  142.79    8.63
   2   3 -11  129.93    6.30
   2   3 -11  130.71    6.48
  -2  -3  11  133.21    6.81
   2   3 -11  131.03    7.59
  -2  -3  10   20.73    3.28
   2   3 -10   29.36    4.87
  -2  -3  10   25.04    4.03
  -2  -3  10   24.78    3.92
   2   3 -10   30.63    3.24
  -2  -3  10   20.46    2.98
   2   3 -10   26.79    4.28
  -2  -3   9  153.65    8.01
  -2  -3   9  162.06    8.99
   2   3  -9  166.36   10.75
  -2  -3   9  167.87    8.97
  -2  -3   9  163.24    7.44
   2   3  -9  171.21   10.04
  -2  -3   8    1.45    1.90
   2   3  -8    2.42    2.12
  -2  -3   8    2.24    2.03
  -2  -3   8    3.04    2.12
  -2  -3   8    4.02    1.92
  -2  -3   8    4.53    1.89
  -2  -3   8    2.54    1.65
  -2  -3   8    3.53    1.95
   2   3  -8    4.30    2.18
  -2  -3   7 2042.29   40.57
  -2  -3   7 2097.01   40.73
   2   3  -7 2037.50   45.37
  -2  -3   7 2113.39   40.52
  -2  -3   7 1968.78   37.81
  -2  -3   7 1965.67   37.88
  -2  -3   7 2089.39   39.10
  -2  -3   7 2047.96   38.40
   2   3  -7 2101.79   44.43
   2   3  -6 2796.17   54.76
  -2  -3   6 2615.27   46.89
  -2  -3   6 2619.23   46.95
  -2  -3   6 2743.20   48.25
  -2  -3   6 2689.85   47.32
   2   3  -6 2665.43   53.15
  -2  -3   5   34.66    3.95
  -2  -3   5   36.31    3.32
   2   3  -5   28.72    4.15
   2   3  -5   27.88    3.92
  -2  -3   5   40.82    4.38
  -2  -3   5   39.23    3.43
  -2  -3   5   36.71    3.32
  -2  -3   5   34.79    2.87
  -2  -3   5   38.13    3.59
  -2  -3   5   37.90    3.34
  -2  -3   5   40.39    4.41
  -2  -3   4  268.89   10.56
  -2  -3   4  287.46    9.61
   2   3  -4  302.64   12.67
  -2  -3   4  327.82   12.32
  -2  -3   4  280.87    9.16
  -2  -3   4  284.73    9.24
  -2  -3   4  275.14    9.76
  -2  -3   4  298.89    8.82
   2   3  -4  290.31   11.93
  -2  -3   4  295.79    9.99
  -2  -3   4  311.65   12.21
  -2  -3   4  298.50    9.50
  -2  -3   3 1862.20   38.25
  -2  -3   3 2031.58   37.67
   2   3  -3 2069.42   42.78
  -2  -3   3 2087.00   43.44
  -2  -3   3 2114.42   41.79
  -2  -3   3 1921.48   36.55
  -2  -3   3 1915.40   36.56
  -2  -3   3 2006.22   37.88
  -2  -3   3 2113.87   41.89
  -2  -3   3 2043.20   36.05
  -2  -3   3 2045.75   38.00
  -2  -3   3 2051.84   37.17
   2   3  -3 2069.76   41.64
  -2  -3   2 1152.96   24.59
   2   3  -2 1136.84   28.74
  -2  -3   2 1178.38   29.46
  -2  -3   2 1229.13   28.24
  -2  -3   2 1122.29   23.79
  -2  -3   2 1165.09   24.00
  -2  -3   2 1157.76   24.76
  -2  -3   2 1200.86   30.38
  -2  -3   2 1251.41   28.52
  -2  -3   2 1241.15   23.48
  -2  -3   2 1211.77   25.03
  -2  -3   2 1153.93   24.13
  -2  -3   1  258.37    9.21
  -2  -3   1  252.68   11.74
  -2  -3   1  287.05   11.46
  -2  -3   1  261.47    8.66
  -2  -3   1  252.21    8.58
  -2  -3   1  252.08    8.97
  -2  -3   1  283.67   11.49
  -2  -3   1  258.53    8.92
  -2  -3   1  273.83    8.30
  -2  -3   1  267.57    9.03
  -2  -3   0  594.62   15.40
  -2  -3   0  573.81   18.98
  -2  -3   0  608.46   18.01
  -2  -3   0  590.41   14.53
  -2  -3   0  591.12   14.58
  -2  -3   0  589.67   14.99
  -2  -3   0  592.82   15.00
  -2  -3   0  609.86   14.04
  -2  -3   0  556.94   14.84
  -2  -3   0  620.01   18.27
  -2  -3  -1    6.19    1.81
  -2  -3  -1    7.79    2.06
  -2  -3  -1    6.16    2.83
  -2  -3  -1    7.55    2.09
  -2  -3  -1    6.63    2.27
  -2  -3  -1    6.04    2.06
  -2  -3  -1    6.04    2.43
  -2  -3  -1    8.37    2.32
  -2  -3  -1   11.29    2.19
  -2  -3  -1    5.18    2.22
  -2  -3  -1    8.47    2.14
  -2  -3  -1    7.72    1.69
  -2  -3  -2   28.89    3.10
  -2  -3  -2   23.63    4.00
  -2  -3  -2   28.37    2.94
  -2  -3  -2   29.30    4.38
  -2  -3  -2   21.88    2.74
  -2  -3  -2   25.95    3.28
  -2  -3  -3 2226.07   40.90
  -2  -3  -3 2358.45   49.58
  -2  -3  -3 2295.30   41.17
  -2  -3  -3 2355.89   42.48
  -2  -3  -3 2256.67   43.12
  -2  -3  -4 2353.81   44.68
  -2  -3  -4 2427.46   43.96
  -2  -3  -4 2493.22   53.17
  -2  -3  -4 2411.51   43.93
  -2  -3  -4 2434.41   45.30
  -2  -3  -4 2418.55   46.34
  -2  -3  -5  230.52    9.34
  -2  -3  -5  222.20    8.61
  -2  -3  -5  220.89   12.89
  -2  -3  -5  241.71    8.96
  -2  -3  -5  231.48    9.40
  -2  -3  -5  227.33   10.01
   2   3   6   62.11    7.60
  -2  -3  -6   77.43    5.47
  -2  -3  -6   79.99    5.18
  -2  -3  -6   71.21    7.79
  -2  -3  -6   84.07    5.32
  -2  -3  -6   74.40    5.43
  -2  -3  -6   70.63    5.89
  -2  -3  -7  256.88   10.23
  -2  -3  -7  262.88   10.44
  -2  -3  -7  250.43   10.84
  -2  -3  -8    4.03    1.97
  -2  -3  -8    5.64    2.38
  -2  -3  -8    5.41    2.38
  -2  -3  -9  254.88    9.53
  -2  -3  -9  240.08    9.88
  -2  -3 -10  976.95   21.15
  -2  -3 -10  899.94   21.62
  -2  -3 -11  155.90    6.80
  -2  -3 -12   46.27    3.40
   2   4 -16   10.05    1.48
  -2  -4  16    8.68    1.66
  -2  -4  16    7.74    1.65
  -2  -4  15   64.61    4.72
  -2  -4  15   56.26    4.38
   2   4 -15   66.09    3.73
  -2  -4  15   59.31    3.93
  -2  -4  15   59.30    3.93
   2   4 -15   61.96    3.54
  -2  -4  14   22.75    3.36
  -2  -4  14   23.54    3.37
   2   4 -14   19.82    2.41
  -2  -4  14   19.08    2.67
  -2  -4  14   19.81    2.69
   2   4 -14   20.08    2.44
  -2  -4  13    9.41    2.79
  -2  -4  13    6.89    2.45
   2   4 -13   11.07    2.05
  -2  -4  13    8.58    2.19
  -2  -4  13   12.18    2.50
   2   4 -13   14.68    2.41
  -2  -4  12  778.26   20.60
  -2  -4  12  828.45   22.22
  -2  -4  12  838.81   22.04
  -2  -4  12  795.10   19.50
  -2  -4  12  798.17   19.60
   2   4 -12  826.68   19.25
  -2  -4  11 1590.11   35.22
  -2  -4  11 1742.62   36.89
  -2  -4  11 1706.60   36.36
  -2  -4  11 1625.55   33.42
  -2  -4  11 1671.73   33.73
   2   4 -11 1686.47   33.26
  -2  -4  11 1708.12   33.46
  -2  -4  10  250.93   11.00
  -2  -4  10  284.57   11.58
  -2  -4  10  284.22   11.44
  -2  -4  10  249.86    9.70
  -2  -4  10  259.45    9.86
  -2  -4  10  274.43    9.85
  -2  -4   9   22.78    3.83
  -2  -4   9   27.33    3.75
  -2  -4   9   27.09    3.63
  -2  -4   9   28.85    3.40
  -2  -4   9   26.29    3.34
  -2  -4   9   22.12    3.25
  -2  -4   9   23.59    3.12
   2   4  -9   22.12    4.18
  -2  -4   8  683.63   17.33
  -2  -4   8  647.35   17.09
  -2  -4   8  726.23   18.48
  -2  -4   8  704.96   17.35
   2   4  -8  691.51   22.36
  -2  -4   7  787.42   19.03
  -2  -4   7  791.80   19.10
  -2  -4   7  813.79   20.31
  -2  -4   7  816.84   19.14
   2   4  -7  808.78   24.31
  -2  -4   6  254.68   10.53
  -2  -4   6  252.60   18.44
  -2  -4   6  233.91    8.97
  -2  -4   6  259.18    9.38
  -2  -4   6  260.17   10.19
  -2  -4   6  296.07    9.55
  -2  -4   6  261.90    9.33
   2   4  -6  254.77   12.45
  -2  -4   5  920.18   22.36
  -2  -4   5  942.08   21.75
  -2  -4   5  952.93   25.81
  -2  -4   5  854.80   33.89
  -2  -4   5  848.64   20.45
  -2  -4   5  883.65   20.75
  -2  -4   5  902.84   21.64
  -2  -4   5  962.76   26.09
  -2  -4   5  972.98   27.86
  -2  -4   5  947.91   22.53
  -2  -4   5 1010.87   21.01
  -2  -4   5  930.37   21.00
   2   4  -5  944.40   26.12
  -2  -4   4  535.96   15.23
  -2  -4   4  565.27   15.47
  -2  -4   4  523.63   18.56
  -2  -4   4  566.50   18.65
  -2  -4   4  538.57   18.45
  -2  -4   4  498.99   14.01
  -2  -4   4  525.71   14.26
  -2  -4   4  542.44   20.10
  -2  -4   4  564.59   15.91
  -2  -4   4  568.27   14.41
  -2  -4   4  524.95   14.29
   2   4  -4  523.81   18.15
  -2  -4   3  100.43    6.09
  -2  -4   3   99.33    7.70
  -2  -4   3   99.54    7.43
  -2  -4   3   98.56    7.42
  -2  -4   3   86.07    5.20
  -2  -4   3   90.11    5.32
  -2  -4   3   94.77    8.26
  -2  -4   3   95.87    6.11
  -2  -4   3  107.37    5.44
  -2  -4   3   88.27    5.24
  -2  -4   2  645.28   17.08
  -2  -4   2  614.66   20.25
  -2  -4   2  639.09   20.11
  -2  -4   2  645.44   19.99
  -2  -4   2  575.04   15.13
  -2  -4   2  585.03   15.25
  -2  -4   2  627.90   22.24
  -2  -4   2  578.81   15.60
  -2  -4   2  567.26   16.52
  -2  -4   2  611.38   15.23
  -2  -4   2  590.93   15.62
  -2  -4   1 2976.46   54.16
  -2  -4   1 2911.89   50.98
  -2  -4   1 2899.98   59.00
  -2  -4   1 3054.89   58.78
  -2  -4   1 2924.44   51.77
  -2  -4   1 2999.41   58.80
  -2  -4   1 2928.54   51.81
  -2  -4   1 3135.62   63.69
  -2  -4   1 2767.93   52.21
  -2  -4   1 3088.90   51.89
  -2  -4   1 2810.04   52.24
  -2  -4   0  464.46   14.81
  -2  -4   0  476.18   12.92
  -2  -4   0  488.13   17.88
  -2  -4   0  513.80   17.60
  -2  -4   0  495.82   13.36
  -2  -4   0  478.19   13.24
  -2  -4   0  506.85   20.35
  -2  -4   0  481.65   13.91
  -2  -4   0  438.63   13.89
  -2  -4   0  485.70   17.33
  -2  -4   0  522.56   13.54
  -2  -4  -1  178.71    8.75
  -2  -4  -1  169.08    7.25
  -2  -4  -1  189.16   10.90
  -2  -4  -1  164.03    9.97
  -2  -4  -1  178.13    7.41
  -2  -4  -1  181.58    7.46
  -2  -4  -1  180.10    7.98
  -2  -4  -1  154.81    7.87
  -2  -4  -1  184.87   10.55
  -2  -4  -1  201.64    7.78
  -2  -4  -2    7.32    2.06
  -2  -4  -2   11.47    3.20
  -2  -4  -2    5.12    2.10
  -2  -4  -2    8.32    2.21
  -2  -4  -2    4.71    2.43
  -2  -4  -2    8.95    2.74
  -2  -4  -3  257.23    9.49
  -2  -4  -3  262.66    9.34
  -2  -4  -3  253.29    9.22
  -2  -4  -3  250.18    9.88
  -2  -4  -3  228.23   10.53
  -2  -4  -4    3.29    1.88
  -2  -4  -4   -0.32    1.70
  -2  -4  -4    0.64    1.74
  -2  -4  -4    2.45    2.09
  -2  -4  -4    0.94    2.30
  -2  -4  -5 1633.79   33.65
  -2  -4  -5 1682.64   33.07
  -2  -4  -5 1607.31   34.18
  -2  -4  -5 1593.74   35.23
  -2  -4  -6  707.89   16.16
  -2  -4  -6  663.34   16.91
  -2  -4  -7   54.64    4.59
  -2  -4  -7   57.48    4.90
  -2  -4  -8   77.96    5.03
  -2  -4  -8   58.30    4.79
  -2  -4  -9 1334.35   25.75
  -2  -4  -9 1167.01   26.02
  -2  -4 -10  191.04    7.38
  -2  -4 -11  102.70    4.80
  -2  -5  15  331.37    9.29
  -2  -5  15  331.72    9.30
  -2  -5  14   37.30    3.61
  -2  -5  14   34.10    3.38
  -2  -5  14   36.54    3.23
  -2  -5  14   34.88    3.18
   2   5 -14   29.33    2.71
  -2  -5  13   17.59    2.84
  -2  -5  13   10.97    2.50
  -2  -5  13   12.02    2.57
  -2  -5  13   15.58    2.51
  -2  -5  13   13.33    2.49
   2   5 -13   13.38    2.24
  -2  -5  12  769.52   18.49
  -2  -5  12  757.84   18.43
   2   5 -12  783.49   18.26
  -2  -5  11  106.56    7.05
   2   5 -11  113.57    6.31
  -2  -5  11  119.28    6.47
  -2  -5  11  112.52    6.29
   2   5 -11  119.71    6.38
   2   5 -11  114.93    6.18
  -2  -5  10  613.83   18.64
  -2  -5  10  635.53   16.99
  -2  -5  10  640.71   17.12
  -2  -5  10  647.91   17.63
  -2  -5   9  794.73   21.78
  -2  -5   9  797.21   19.85
  -2  -5   9  785.12   19.82
  -2  -5   9  837.00   21.16
  -2  -5   8   40.97    4.52
  -2  -5   8   42.07    4.12
  -2  -5   8   37.76    3.98
  -2  -5   8   43.44    4.52
   2   5  -8   38.70    5.50
  -2  -5   7   11.81    2.80
  -2  -5   7   11.38    7.16
  -2  -5   7    9.55    2.53
  -2  -5   7   10.15    2.65
  -2  -5   7   10.02    2.81
   2   5  -7    4.06    2.63
  -2  -5   6 2872.52   52.89
  -2  -5   6 2886.75   52.77
  -2  -5   6 2768.23   51.35
  -2  -5   6 2692.20   51.16
  -2  -5   6 2661.04   53.43
  -2  -5   6 2825.38   51.89
   2   5  -6 2723.99   58.98
  -2  -5   5 3022.60   53.34
  -2  -5   5 3018.41   54.42
  -2  -5   5 3092.86   61.05
  -2  -5   5 2590.60   68.34
  -2  -5   5 2882.92   52.38
  -2  -5   5 2834.55   52.26
  -2  -5   5 3080.98   64.25
  -2  -5   5 2557.07   54.03
  -2  -5   5 2952.82   53.37
   2   5  -5 2762.50   59.67
  -2  -5   4   95.31    6.57
  -2  -5   4  112.81    8.73
  -2  -5   4  103.77    5.99
  -2  -5   4   97.65    5.86
  -2  -5   4   88.45    8.88
  -2  -5   4   90.02    6.59
  -2  -5   4   95.50    6.10
  -2  -5   3  129.06    7.88
  -2  -5   3  153.18   10.05
  -2  -5   3  143.44    7.05
  -2  -5   3  149.83    7.24
  -2  -5   3  118.69   10.53
  -2  -5   3  143.78    7.86
  -2  -5   3  151.34    7.21
  -2  -5   3  138.33    7.51
  -2  -5   2  237.27   11.13
  -2  -5   2  307.01    9.91
  -2  -5   2  333.34   11.51
  -2  -5   2  276.23   13.77
  -2  -5   2  309.15   10.49
  -2  -5   2  305.72   10.49
  -2  -5   2  261.09   15.78
  -2  -5   2  320.36   11.11
  -2  -5   2  266.47   10.60
  -2  -5   1   68.11    5.81
  -2  -5   1   77.89    4.88
  -2  -5   1   73.61    7.05
  -2  -5   1   84.37    5.79
  -2  -5   1   85.65    5.34
  -2  -5   1   73.61    5.08
  -2  -5   1   68.24    8.10
  -2  -5   1   79.71    5.64
  -2  -5   1   76.37    5.52
  -2  -5   0 1952.48   39.70
  -2  -5   0 1952.78   36.75
  -2  -5   0 1891.08   44.38
  -2  -5   0 1924.23   37.53
  -2  -5   0 2050.38   37.39
  -2  -5   0 1955.81   37.11
  -2  -5   0 1999.89   48.57
  -2  -5   0 1946.82   37.78
  -2  -5   0 1757.99   38.27
  -2  -5   0 1839.00   38.28
  -2  -5  -1 2344.04   44.90
  -2  -5  -1 2333.49   42.51
  -2  -5  -1 2226.91   50.31
  -2  -5  -1 2279.32   42.95
  -2  -5  -1 2295.41   42.49
  -2  -5  -1 2345.57   42.78
  -2  -5  -1 2268.14   43.27
  -2  -5  -1 2137.73   44.32
  -2  -5  -2   44.74    3.94
  -2  -5  -2   37.88    4.08
  -2  -5  -2   48.78    4.15
  -2  -5  -2   47.76    4.13
  -2  -5  -2   44.90    4.46
  -2  -5  -2   48.59    4.79
  -2  -5  -3   34.21    3.61
  -2  -5  -3   15.31    3.06
  -2  -5  -3   25.36    3.16
  -2  -5  -3   21.13    2.99
  -2  -5  -3   10.67    2.88
  -2  -5  -3   20.32    3.40
  -2  -5  -4 1744.47   34.76
  -2  -5  -4 1694.12   34.45
  -2  -5  -4 1748.12   34.22
  -2  -5  -4 1814.78   34.57
  -2  -5  -4 1742.33   35.25
  -2  -5  -4 1807.52   36.77
  -2  -5  -5  539.01   14.98
  -2  -5  -5  517.72   14.73
  -2  -5  -5  560.01   14.78
  -2  -5  -5  592.67   15.08
  -2  -5  -5  515.17   15.33
  -2  -5  -5  553.15   16.16
  -2  -5  -6  180.93    7.63
  -2  -5  -6  175.19    7.52
  -2  -5  -6  164.01    7.99
  -2  -5  -6  181.56    8.34
  -2  -5  -7  375.09   11.26
  -2  -5  -7  372.11   11.94
  -2  -5  -8   -0.72    1.37
  -2  -5  -9   -2.44    2.41
  -2  -5 -10  615.90   13.35
  -2  -6  14  581.59   14.30
  -2  -6  14  592.46   13.55
  -2  -6  14  589.58   13.55
   2   6 -14  583.78   13.08
  -2  -6  13   68.71    4.71
  -2  -6  13   73.19    4.36
  -2  -6  13   70.00    4.31
   2   6 -13   76.35    4.31
  -2  -6  12   68.97    5.11
   2   6 -12   70.53    4.57
  -2  -6  12   64.95    4.47
  -2  -6  12   69.24    4.59
   2   6 -12   70.84    4.52
   2   6 -12   76.47    4.61
  -2  -6  11  670.83   18.24
   2   6 -11  687.17   17.13
  -2  -6  11  658.82   16.83
  -2  -6  11  673.87   17.01
   2   6 -11  653.13   16.78
   2   6 -11  677.62   16.91
  -2  -6  10 1270.08   28.01
   2   6 -10 1218.05   26.29
  -2  -6  10 1207.02   26.18
  -2  -6  10 1216.66   26.28
   2   6 -10 1206.82   26.05
  -2  -6  10 1168.25   27.13
  -2  -6   9   31.63    3.85
  -2  -6   9   25.54    3.43
  -2  -6   9   26.95    3.48
  -2  -6   9   24.51    3.65
  -2  -6   8  165.98    8.33
  -2  -6   8  160.29    7.75
  -2  -6   8  171.14    8.02
  -2  -6   8  151.54    8.46
  -2  -6   7    8.26    2.42
  -2  -6   7    7.82    2.49
  -2  -6   7    8.23    2.51
  -2  -6   7    1.94    2.19
  -2  -6   6   40.95    4.64
  -2  -6   6   38.99    4.01
  -2  -6   6   40.51    4.10
  -2  -6   6   37.81    4.53
  -2  -6   5  601.38   16.46
  -2  -6   5  612.68   16.58
  -2  -6   5  644.74   18.43
  -2  -6   4 1026.79   25.78
  -2  -6   4 1022.81   23.64
  -2  -6   4 1052.34   23.86
  -2  -6   4 1060.52   25.38
  -2  -6   3  173.14    9.07
  -2  -6   3  153.31   10.58
  -2  -6   3  176.33    7.89
  -2  -6   3  176.35    7.89
  -2  -6   3  153.01   11.98
  -2  -6   3  181.88    8.62
  -2  -6   2    9.86    2.83
  -2  -6   2    7.31    2.35
  -2  -6   1  455.18   14.89
  -2  -6   1  450.44   13.27
  -2  -6   1  491.62   14.67
  -2  -6   1  442.61   13.89
  -2  -6   1  429.63   13.70
  -2  -6   1  460.94   13.55
  -2  -6   1  480.52   13.78
  -2  -6   0  554.06   16.43
  -2  -6   0  559.66   15.16
  -2  -6   0  530.86   15.63
  -2  -6   0  562.76   15.16
  -2  -6   0  594.15   15.48
  -2  -6   0  578.56   16.03
  -2  -6  -1    0.65    1.77
  -2  -6  -1   -0.17    2.83
  -2  -6  -1    1.60    1.70
  -2  -6  -1    2.41    1.80
  -2  -6  -1   -0.18    2.64
  -2  -6  -1    0.41    1.85
  -2  -6  -2  497.74   14.18
  -2  -6  -2  480.00   14.32
  -2  -6  -2  547.24   14.36
  -2  -6  -2  540.93   14.31
  -2  -6  -2  503.13   14.75
  -2  -6  -2  516.37   15.56
  -2  -6  -3   49.27    4.12
  -2  -6  -3   47.94    4.42
  -2  -6  -3   47.55    3.90
  -2  -6  -3   47.63    3.99
  -2  -6  -3   36.36    4.18
  -2  -6  -3   49.20    4.52
  -2  -6  -4    4.55    1.96
  -2  -6  -4   -1.86    2.92
  -2  -6  -4    5.29    1.94
  -2  -6  -4    4.15    1.81
  -2  -6  -4   -0.50    2.67
  -2  -6  -4   -0.19    1.99
  -2  -6  -5  184.47    7.62
  -2  -6  -5  187.26    7.99
  -2  -6  -6 1420.26   27.92
  -2  -6  -6 1390.77   28.26
  -2  -6  -7  459.45   11.75
  -2  -6  -7  443.80   11.89
  -2  -6  -8  131.42    5.18
  -2  -6  -8  141.62    5.42
  -2  -7  13   74.83    4.24
  -2  -7  13   82.31    4.05
  -2  -7  13   76.66    3.93
   2   7 -13   75.06    3.75
  -2  -7  12   37.58    3.36
  -2  -7  12   35.49    3.03
  -2  -7  12   33.78    2.98
   2   7 -12   30.39    2.80
  -2  -7  11   57.70    4.26
   2   7 -11   51.72    3.77
  -2  -7  11   50.25    3.79
  -2  -7  11   51.00    3.84
   2   7 -11   44.46    3.53
  -2  -7  11   50.02    4.02
   2   7 -11   42.57    3.65
  -2  -7  10  129.48    6.54
   2   7 -10  127.40    6.17
  -2  -7  10  127.46    6.16
  -2  -7  10  139.75    6.44
   2   7 -10  126.43    6.11
  -2  -7  10  122.10    6.65
  -2  -7   9  844.30   20.14
   2   7  -9  821.39   19.30
  -2  -7   9  845.59   19.58
  -2  -7   9  828.63   19.51
   2   7  -9  813.68   19.13
  -2  -7   9  809.57   20.62
  -2  -7   8  846.96   20.44
   2   7  -8  822.94   19.77
  -2  -7   8  888.00   20.42
  -2  -7   8  866.80   20.28
   2   7  -8  834.01   19.70
  -2  -7   8  876.13   21.78
   2   7  -7    3.35    1.69
  -2  -7   7    1.78    2.06
  -2  -7   7    2.87    1.93
  -2  -7   7    3.57    2.01
   2   7  -7    3.88    1.55
  -2  -7   7    2.51    2.07
  -2  -7   6   13.12    2.92
  -2  -7   6   13.55    2.63
  -2  -7   6   12.62    2.69
  -2  -7   6   22.03    3.35
  -2  -7   5 1486.82   32.18
  -2  -7   5 1498.16   30.40
  -2  -7   5 1434.46   30.20
  -2  -7   5 1517.31   31.92
  -2  -7   4   73.26    5.68
  -2  -7   4   80.50    5.22
  -2  -7   4   70.63    5.00
  -2  -7   4   74.57    5.39
  -2  -7   3  555.13   16.61
  -2  -7   3  583.64   15.35
  -2  -7   3  561.43   15.23
  -2  -7   2  916.65   22.84
  -2  -7   2  945.84   21.32
  -2  -7   2  954.02   21.43
  -2  -7   1    3.20    1.84
  -2  -7   1    4.13    1.95
  -2  -7   0   29.32    3.57
  -2  -7   0   58.98    5.22
  -2  -7   0   56.99    5.15
  -2  -7   0   26.92    3.09
  -2  -7   0   27.36    3.10
  -2  -7  -1 1663.19   32.65
  -2  -7  -1 1560.75   31.96
  -2  -7  -1 1591.93   32.08
  -2  -7  -1 1777.66   32.33
  -2  -7  -1 1716.26   32.10
  -2  -7  -2 1199.59   25.46
  -2  -7  -2 1231.03   24.88
  -2  -7  -2 1269.10   25.07
  -2  -7  -2 1250.89   25.97
  -2  -7  -3   82.01    5.20
  -2  -7  -3   82.32    4.55
  -2  -7  -3   84.88    4.62
  -2  -7  -4  203.09    7.62
  -2  -7  -4  237.85    8.21
  -2  -7  -5   89.55    4.81
  -2  -7  -5  135.24    5.85
  -2  -7  -6   85.43    4.36
  -2  -7  -6  153.35    5.58
  -2  -8  11  103.28    4.71
  -2  -8  11  104.35    4.46
  -2  -8  11  109.18    4.57
  -2  -8  11  110.83    4.95
  -2  -8  10  228.41    7.29
  -2  -8  10  232.17    7.34
  -2  -8  10  209.86    7.73
   2   8  -9  258.97    8.34
  -2  -8   9  279.43    8.49
  -2  -8   9  277.47    8.52
   2   8  -9  257.44    8.25
  -2  -8   9  266.16    9.17
  -2  -8   8  420.39   11.30
  -2  -8   8  415.90   11.27
  -2  -8   8  392.02   12.01
  -2  -8   7 1046.37   22.95
  -2  -8   7 1085.80   22.21
  -2  -8   7 1086.64   22.26
  -2  -8   7 1030.13   23.13
  -2  -8   6    5.07    1.97
  -2  -8   6    8.40    2.03
  -2  -8   6    7.94    2.07
  -2  -8   6    6.55    2.02
  -2  -8   5   27.67    3.34
  -2  -8   5   31.18    3.11
  -2  -8   5   31.95    3.14
  -2  -8   5   35.22    3.46
  -2  -8   4  396.21   12.39
  -2  -8   4  424.56   11.61
  -2  -8   4  403.28   11.39
  -2  -8   3 1910.58   34.99
  -2  -8   3 1960.25   35.16
  -2  -8   2   35.69    3.54
  -2  -8   2   34.25    3.15
  -2  -8   2   39.86    3.35
  -2  -8   1  323.12   10.40
  -2  -8   1  342.05    9.73
  -2  -8   1  339.50    9.71
  -2  -8   0    9.64    1.88
  -2  -8   0   11.87    1.95
  -2  -8  -1   73.41    3.93
  -2  -8  -1   66.70    3.75
  -2  -9   8  642.56   14.12
  -2  -9   7   94.66    4.37
  -2  -9   7  100.88    4.58
  -2  -9   6  195.12    6.76
  -2  -9   6  201.16    6.69
  -2  -9   5  172.51    6.40
  -2  -9   4  166.64    6.30
  -2  -9   3   29.07    2.69
  -2  -9   2  544.71   12.61
  -3   9   2  414.19   10.01
  -3   9   2  410.51    9.84
  -3   9   1    1.58    1.33
  -3   9   1    1.82    1.25
   3  -9   0    1.92    1.34
  -3   9   0    0.58    1.27
  -3   9   0    1.46    1.22
   3  -9   1  573.61   13.39
  -3   9  -1  555.68   12.92
  -3   9  -1  553.08   12.89
   3  -9   2  986.50   20.14
  -3   9  -2  964.58   19.46
  -3   9  -2  975.35   19.70
   3  -9   2  952.26   19.52
   3  -9   3    4.26    1.49
  -3   9  -3    3.59    1.56
   3  -9   3    1.85    1.23
   3  -9   4   61.55    3.78
  -3   9  -4   65.36    3.87
   3  -9   4   59.85    3.73
   3  -9   5    7.28    1.64
  -3   9  -5    6.50    1.67
   3  -9   5    6.28    1.61
  -3   9  -6   48.39    3.24
   3  -9   6   45.26    3.15
  -3   9  -7  252.97    7.42
   3  -9   7  248.72    7.44
  -3   8   5   14.23    1.97
   3  -8  -5   14.03    1.93
   3  -8  -5   11.20    1.60
   3  -8  -5   11.95    1.74
  -3   8   5   11.19    1.74
  -3   8   4  257.11    8.19
   3  -8  -4  262.22    8.08
   3  -8  -4  255.84    7.59
   3  -8  -4  271.62    8.04
  -3   8   4  267.09    8.18
  -3   8   3 1167.07   24.26
   3  -8  -3 1288.74   24.36
   3  -8  -3 1244.28   23.94
  -3   8   3 1149.40   23.94
  -3   8   2  110.63    5.74
   3  -8  -2  124.42    5.62
   3  -8  -2  116.81    5.39
  -3   8   2  117.04    5.67
  -3   8   1  109.82    5.43
   3  -8  -1  118.32    5.78
  -3   8   1  117.01    6.16
  -3   8   1  111.58    5.74
  -3   8   0   17.41    2.51
   3  -8   0   21.44    2.92
  -3   8   0   15.19    2.86
  -3   8   0   16.10    2.67
   3  -8   0   16.15    2.35
  -3   8  -1   11.81    2.26
   3  -8   1   19.06    2.91
  -3   8  -1   14.08    2.82
  -3   8  -1   16.54    2.76
   3  -8   1   20.05    2.61
  -3   8  -2  129.30    6.52
   3  -8   2  140.20    6.88
  -3   8  -2  132.21    6.41
  -3   8  -2  122.06    6.31
   3  -8   2  123.43    6.03
  -3   8  -3  509.97   14.49
   3  -8   3  542.12   14.59
  -3   8  -3  530.40   14.18
  -3   8  -3  518.57   14.34
   3  -8   3  505.93   13.76
  -3   8  -4  413.41   12.52
   3  -8   4  423.27   12.28
  -3   8  -4  402.45   11.91
  -3   8  -4  396.17   12.21
   3  -8   4  388.43   11.70
  -3   8  -5    0.17    1.62
   3  -8   5   -0.43    1.59
  -3   8  -5    0.70    1.64
  -3   8  -5   -0.32    1.80
   3  -8   5    0.57    1.36
  -3   8  -6  129.79    5.90
  -3   8  -6  125.47    6.24
   3  -8   6  128.45    5.99
  -3   8  -7  312.32    9.47
   3  -8   7  289.67    9.20
  -3   8  -7  301.93    9.33
  -3   8  -7  294.57    9.63
   3  -8   7  298.08    9.32
   3  -8   8   26.41    3.01
  -3   8  -8   32.15    3.07
   3  -8   8   32.86    2.88
   3  -8   9   20.65    2.22
   3  -8   9   17.51    2.43
  -3   8  -9   16.15    2.20
   3  -8  10   60.54    3.52
   3  -7  -7  307.81    8.49
   3  -7  -7  282.11    8.06
   3  -7  -7  301.83    8.23
  -3   7   7  307.05    8.48
  -3   7   6   49.90    3.72
   3  -7  -6   59.11    3.82
   3  -7  -6   54.92    3.56
   3  -7  -6   61.07    3.78
  -3   7   6   63.06    3.96
   3  -7  -5  223.52    8.06
   3  -7  -5  208.90    7.55
   3  -7  -5  224.72    7.94
  -3   7   5  205.09    7.82
   3  -7  -4    5.64    1.98
   3  -7  -4    4.56    1.72
   3  -7  -4    3.80    1.74
  -3   7   4    2.31    1.86
   3  -7  -3    0.16    1.67
   3  -7  -3    0.74    1.53
   3  -7  -3    0.16    1.54
  -3   7   3    0.34    1.75
   3  -7  -2  663.16   17.56
   3  -7  -2  704.17   17.56
   3  -7  -2  676.69   17.03
   3  -7  -2  709.38   17.38
  -3   7   2  708.02   18.07
  -3   7   1 1176.72   26.46
   3  -7  -1 1189.78   27.32
   3  -7  -1 1306.52   26.68
   3  -7  -1 1273.32   26.25
  -3   7   1 1262.50   27.66
   3  -7  -1 1209.44   26.09
  -3   7   0   25.64    3.36
   3  -7   0   30.83    4.01
  -3   7   0   28.00    4.14
  -3   7   0   31.88    3.82
   3  -7   0   30.02    3.35
  -3   7  -1   -0.42    1.71
   3  -7   1    0.88    2.13
  -3   7  -1    1.31    2.42
  -3   7  -1    1.79    2.11
   3  -7   1   -0.17    1.66
  -3   7  -2  547.03   16.95
   3  -7   2  593.32   17.41
  -3   7  -2  589.36   16.75
  -3   7  -2  599.96   17.00
   3  -7   2  602.95   16.12
  -3   7  -3  559.54   16.69
   3  -7   3  597.83   17.29
  -3   7  -3  595.95   16.88
  -3   7  -3  579.30   16.21
   3  -7   3  586.44   15.89
  -3   7  -4  418.81   13.47
   3  -7   4  408.97   12.96
   3  -7   4  423.78   13.71
  -3   7  -4  423.22   13.56
  -3   7  -4  419.02   13.12
   3  -7   4  425.08   12.88
  -3   7  -5  815.41   19.57
  -3   7  -5  772.48   19.33
   3  -7   5  753.07   19.35
   3  -7   5  810.87   19.86
  -3   7  -5  798.11   19.47
  -3   7  -5  774.72   19.62
  -3   7  -5  792.37   19.42
   3  -7   5  784.05   19.12
  -3   7  -6   76.36    5.21
   3  -7   6   76.48    5.22
  -3   7  -6   79.60    5.27
  -3   7  -6   73.36    5.15
  -3   7  -6   78.57    5.25
   3  -7   6   75.64    5.02
  -3   7  -7    7.49    2.13
   3  -7   7    6.78    2.01
  -3   7  -7    6.03    1.92
  -3   7  -7    5.08    2.00
  -3   7  -7    5.98    2.17
   3  -7   7    4.59    1.91
  -3   7  -8  996.34   22.74
   3  -7   8  950.25   21.87
  -3   7  -8 1003.05   22.77
  -3   7  -8 1015.07   21.72
  -3   7  -9 1782.12   34.93
   3  -7   9 1775.12   34.00
  -3   7  -9 1776.33   34.85
  -3   7  -9 1827.86   33.57
   3  -7  10   54.70    3.74
  -3   7 -10   52.74    3.58
   3  -7  11  158.22    5.81
  -3   7 -11  159.63    5.67
  -3   7 -11  162.99    5.68
   3  -6  -9    1.78    1.12
  -3   6   8    2.43    1.36
   3  -6  -8    4.12    1.57
   3  -6  -8    2.25    1.32
   3  -6  -8    5.16    1.56
  -3   6   7  233.27    8.42
   3  -6  -7  263.61    8.77
   3  -6  -7  244.62    8.25
   3  -6  -7  263.84    8.67
  -3   6   7  238.49    8.43
  -3   6   6 1062.69   23.98
   3  -6  -6 1152.45   24.49
   3  -6  -6 1108.52   23.83
   3  -6  -6 1163.06   24.27
  -3   6   6 1124.53   24.18
  -3   6   5  202.72    8.54
   3  -6  -5  224.94    9.03
   3  -6  -5  220.87    8.70
   3  -6  -5  217.89    8.79
  -3   6   5  201.86    8.66
   3  -6  -4  174.96    8.25
   3  -6  -4  167.48    7.93
  -3   6   4  193.95    8.73
   3  -6  -3  235.65    9.83
   3  -6  -3  251.95    9.91
  -3   6   3  263.43   10.72
   3  -6  -3  242.73    9.43
  -3   6   2  341.50   11.87
  -3   6   2  349.85   12.99
   3  -6  -2  366.01   12.07
  -3   6   1   41.69    4.25
  -3   6   1   37.76    4.60
   3  -6  -1   38.73    4.07
  -3   6   0  992.60   24.34
  -3   6   0 1010.10   25.14
  -3   6   0  982.99   24.81
   3  -6   0 1063.11   24.03
  -3   6  -1  208.12    9.39
  -3   6  -1  225.16    9.77
  -3   6  -1  210.58    9.60
   3  -6   1  213.59    9.20
   3  -6   2    2.44    1.92
  -3   6  -2    2.89    2.03
  -3   6  -2    3.13    2.19
  -3   6  -2    3.60    2.49
   3  -6   2    4.39    2.23
  -3   6  -3  309.68   11.17
  -3   6  -3  294.39   11.05
   3  -6   3  273.37   10.96
  -3   6  -3  299.17   11.03
  -3   6  -3  315.23   11.26
  -3   6  -3  298.06   11.44
   3  -6   3  299.00   10.99
  -3   6  -4 1381.64   30.27
  -3   6  -4 1372.39   29.36
   3  -6   4 1308.52   30.17
  -3   6  -4 1400.08   30.39
  -3   6  -4 1352.68   30.04
   3  -6   4 1446.17   29.73
  -3   6  -5  189.85    9.07
  -3   6  -5  194.90    8.25
   3  -6   5  185.67    8.98
  -3   6  -5  188.25    9.05
  -3   6  -5  202.66    8.93
  -3   6  -5  207.43    8.54
   3  -6   5  210.13    8.72
  -3   6  -6  147.13    8.17
   3  -6   6  155.33    8.16
  -3   6  -6  149.72    8.22
  -3   6  -6  165.37    7.91
  -3   6  -6  154.89    7.31
   3  -6   6  170.02    7.65
  -3   6  -7   19.00    3.34
   3  -6   7   24.59    3.58
  -3   6  -7   26.39    3.70
  -3   6  -7   24.56    3.42
  -3   6  -7   28.21    3.26
  -3   6  -8  200.38    9.09
   3  -6   8  226.44    9.29
  -3   6  -8  205.26    9.18
  -3   6  -8  205.52    8.20
   3  -6   9   41.65    4.09
  -3   6  -9   40.70    3.90
   3  -6   9   42.71    4.07
   3  -6   9   44.90    4.01
  -3   6  -9   39.59    3.88
  -3   6  -9   44.96    3.73
   3  -6  10  259.90    9.68
   3  -6  10  247.27    9.41
   3  -6  10  256.56    9.17
  -3   6 -10  275.79    8.84
  -3   6 -10  281.66    8.84
   3  -6  11  896.12   20.61
   3  -6  11  898.91   20.51
   3  -6  11  890.85   19.69
  -3   6 -11  987.21   19.54
  -3   6 -11  971.64   19.34
   3  -6  12   11.48    1.96
   3  -6  12   12.08    1.99
  -3   6 -12   11.03    1.63
  -3   5  10  258.56    8.10
   3  -5  -9   16.79    2.26
  -3   5   9   15.11    2.34
   3  -5  -9   11.65    1.98
   3  -5  -8   32.17    3.14
  -3   5   8   33.11    3.46
   3  -5  -8   31.48    3.27
   3  -5  -8   29.87    3.09
   3  -5  -8   34.31    3.33
   3  -5  -7  222.70    8.56
  -3   5   7  225.78    9.17
   3  -5  -7  227.55    9.11
   3  -5  -7  225.64    8.80
   3  -5  -7  227.36    8.91
   3  -5  -6    5.72    1.98
  -3   5   6   11.62    2.60
  -3   5   6    5.82    2.40
   3  -5  -5  710.03   17.84
  -3   5   5  712.70   19.06
  -3   5   5  679.68   19.14
   3  -5  -4  292.30   10.33
  -3   5   4  298.42   11.39
   3  -5  -4  314.92   11.11
  -3   5   3  524.85   16.06
  -3   5   3  507.52   16.11
   3  -5  -3  537.68   15.54
  -3   5   2  138.42    7.22
  -3   5   2  134.65    7.69
   3  -5  -2  135.98    7.29
  -3   5   1 1647.50   33.71
  -3   5   1 1648.76   34.50
   3  -5  -1 1576.44   33.57
  -3   5   0  630.80   17.04
  -3   5   0  584.23   16.89
  -3   5   0  604.58   17.17
   3  -5   0  568.63   16.56
   3  -5   1   69.72    6.93
  -3   5  -1   81.22    5.54
  -3   5  -1   72.98    5.53
  -3   5  -1   78.23    5.67
   3  -5   1   84.37    5.73
  -3   5  -2  277.23   10.42
  -3   5  -2  273.81   10.41
  -3   5  -2  269.20   10.53
   3  -5   2  269.34   10.50
  -3   5  -3    2.58    1.80
  -3   5  -3    0.73    1.58
  -3   5  -3    1.61    1.90
  -3   5  -3    1.28    1.88
  -3   5  -3    3.12    2.17
   3  -5   3    2.11    2.05
  -3   5  -4    6.24    2.26
  -3   5  -4    9.76    2.28
  -3   5  -4    6.65    2.36
  -3   5  -4   11.58    2.80
   3  -5   4    9.04    2.50
  -3   5  -5  920.97   23.51
   3  -5   5  917.61   23.91
  -3   5  -5  921.67   23.56
  -3   5  -6 1678.23   35.32
   3  -5   6 1580.67   35.33
  -3   5  -6 1679.09   35.43
  -3   5  -6 1689.63   34.06
  -3   5  -7  168.19    8.30
  -3   5  -7  152.82    7.31
   3  -5   7  159.13    8.44
  -3   5  -7  162.36    8.16
  -3   5  -7  163.71    7.75
  -3   5  -7  158.06    7.25
  -3   5  -8    2.50    1.74
   3  -5   8    0.43    1.88
  -3   5  -8   -0.38    1.51
  -3   5  -8   -0.31    1.66
  -3   5  -9  218.94    8.82
   3  -5   9  236.33    9.68
  -3   5  -9  238.11    8.65
  -3   5  -9  209.92    8.67
  -3   5  -9  229.45    8.39
   3  -5  10  379.46   13.05
   3  -5  10  382.19   12.95
  -3   5 -10  387.69   11.48
   3  -5  10  387.17   12.21
  -3   5 -10  408.33   11.50
  -3   5 -10  418.26   11.46
   3  -5  11  205.92    8.70
   3  -5  11  210.08    8.70
  -3   5 -11  219.19    7.74
  -3   5 -11  230.14    7.73
   3  -5  12  359.58   11.27
   3  -5  12  365.18   11.22
  -3   5 -12  397.73   10.37
   3  -4 -11   34.29    2.78
  -3   4  11   32.70    2.96
   3  -4 -10  434.80   11.78
  -3   4  10  442.93   12.63
   3  -4  -9 1136.17   24.04
  -3   4   9 1142.03   25.31
   3  -4  -8  110.65    6.00
  -3   4   8  123.60    6.85
   3  -4  -7   19.96    2.90
  -3   4   7   21.19    3.34
   3  -4  -6  545.49   15.18
  -3   4   6  521.54   16.32
   3  -4  -5  972.90   22.31
  -3   4   5  978.28   24.32
   3  -4  -4   59.29    4.51
  -3   4   4   73.15    5.85
   3  -4  -3 1825.20   43.60
  -3   4   3 1894.31   36.41
  -3   4   3 1881.55   39.03
  -3   4   3 1839.00   37.16
  -3   4   3 1847.34   36.86
   3  -4  -3 1755.62   42.83
  -3   4   2   62.42    6.80
   3  -4  -2   63.55    6.69
  -3   4   2   66.99    4.84
  -3   4   2   55.53    5.24
  -3   4   2   64.98    5.17
  -3   4   2   63.31    6.78
  -3   4   2   61.85    4.95
   3  -4  -2   59.78    6.37
   3  -4  -2   62.21    5.03
  -3   4   1  340.27   15.46
   3  -4  -1  330.03   15.00
  -3   4   1  336.71   11.38
  -3   4   1  329.77   11.47
  -3   4   1  341.41   11.79
  -3   4   1  324.28   15.13
  -3   4   1  328.20   11.37
   3  -4  -1  317.78   14.66
   3  -4  -1  341.48   11.83
   3  -4   0  461.02   17.89
  -3   4   0  459.58   13.64
  -3   4   0  433.97   13.73
  -3   4   0  456.17   13.92
  -3   4   0  448.77   17.95
  -3   4   0  449.49   13.63
   3  -4   0  456.54   14.09
  -3   4   0  455.91   18.12
   3  -4   1 2408.00   51.34
  -3   4  -1 2318.24   43.91
  -3   4  -1 2379.72   44.73
  -3   4  -1 2323.99   44.31
  -3   4  -1 2292.97   51.12
  -3   4  -1 2380.83   44.34
   3  -4   1 2305.14   44.81
  -3   4  -1 2390.33   51.69
  -3   4  -2  524.77   19.45
   3  -4   2  503.02   18.98
   3  -4   2  517.87   18.84
  -3   4  -2  539.84   14.91
  -3   4  -2  542.81   15.60
  -3   4  -2  528.25   15.07
  -3   4  -2  547.84   19.80
  -3   4  -2  546.45   15.29
   3  -4   2  531.71   15.47
  -3   4  -3  327.99   14.71
   3  -4   3  316.50   14.68
   3  -4   3  286.45   13.95
  -3   4  -3  326.06   10.86
  -3   4  -3  329.65   11.61
  -3   4  -3  330.68   11.13
  -3   4  -3  312.92   14.40
  -3   4  -3  322.57   11.20
   3  -4   3  318.37   11.35
   3  -4   4  321.74   14.93
   3  -4   4  322.33   15.01
  -3   4  -4  339.51   12.17
  -3   4  -4  343.75   11.05
  -3   4  -4  341.75   11.20
  -3   4  -4  334.19   12.15
  -3   4  -4  345.86   11.69
  -3   4  -5 1024.77   24.76
  -3   4  -5 1032.12   30.95
  -3   4  -5 1044.75   24.96
  -3   4  -5 1073.87   24.16
  -3   4  -6    2.41    1.69
   3  -4   6    2.88    2.19
  -3   4  -6    1.00    1.75
  -3   4  -6    1.09    1.93
  -3   4  -7 1157.81   26.04
  -3   4  -7 1086.94   24.86
   3  -4   7 1098.46   27.21
  -3   4  -7 1191.48   26.24
  -3   4  -8  337.85   11.17
   3  -4   8  342.87   12.76
  -3   4  -9   14.90    2.46
  -3   4  -9   19.32    2.90
  -3   4  -9   16.22    2.53
  -3   4  -9   18.19    2.62
  -3   4 -10  190.48    7.44
  -3   4 -10  204.35    8.00
  -3   4 -10  200.81    7.73
   3  -4  11  877.97   21.73
   3  -4  11  833.01   21.34
  -3   4 -11  975.97   20.39
  -3   4 -11  983.24   20.15
  -3   4 -12  185.87    6.33
   3  -4  12  191.93    7.75
   3  -4  12  197.18    7.80
  -3   4 -12  204.56    7.06
  -3   4 -12  205.75    6.90
  -3   4 -13   61.63    3.39
  -3   4 -13   63.81    3.31
   3  -3 -12   11.16    1.74
  -3   3  12    6.75    1.64
   3  -3 -12   10.47    1.74
   3  -3 -11   86.69    4.66
  -3   3  11   82.60    5.01
   3  -3 -10  952.63   21.20
  -3   3  10  985.22   22.76
   3  -3  -9   52.93    4.15
  -3   3   9   56.02    4.84
   3  -3  -8  404.06   12.45
  -3   3   8  401.39   13.76
   3  -3  -7  208.20    8.50
  -3   3   7  193.41    9.42
   3  -3  -6   36.58    3.69
  -3   3   6   44.25    4.77
   3  -3  -5  197.34   11.92
  -3   3   5  208.68   10.00
   3  -3  -5  190.50   11.22
   3  -3  -4 2099.91   46.52
  -3   3   4 1981.19   42.09
  -3   3   4 2010.20   38.94
   3  -3  -4 2016.95   45.61
   3  -3  -3 1803.13   42.17
  -3   3   3 1794.50   41.77
  -3   3   3 1896.83   35.49
  -3   3   3 1695.90   37.95
  -3   3   3 1831.28   35.80
  -3   3   3 1795.21   41.74
   3  -3  -3 1834.61   42.05
   3  -3  -2   75.64    6.97
  -3   3   2   68.65    6.69
  -3   3   2   77.36    4.96
  -3   3   2   73.54    5.81
  -3   3   2   73.23    5.14
  -3   3   2   75.25    5.47
  -3   3   2   71.43    6.79
   3  -3  -2   77.36    6.85
   3  -3  -1   26.75    4.49
  -3   3   1   23.06    2.90
  -3   3   1   29.39    3.72
  -3   3   1   20.65    4.10
  -3   3   1   24.99    4.32
  -3   3   1   25.61    3.32
   3  -3  -1   24.52    4.07
   3  -3   0  331.45   14.57
  -3   3   0  318.89   14.40
  -3   3   0  339.16   10.89
  -3   3   0  328.52   11.88
  -3   3   0  315.85   10.93
  -3   3   0  346.97   14.96
   3  -3   1   52.13    6.05
  -3   3  -1   46.02    5.47
  -3   3  -1   50.66    4.07
  -3   3  -1   51.29    4.77
  -3   3  -1   49.51    4.26
  -3   3  -1   58.23    4.38
  -3   3  -1   56.87    6.19
   3  -3   1   56.09    4.63
   3  -3   2 1513.21   37.47
  -3   3  -2 1521.06   36.87
  -3   3  -2 1537.64   30.78
  -3   3  -2 1505.08   32.41
  -3   3  -2 1519.53   31.14
  -3   3  -2 1569.72   31.12
  -3   3  -2 1505.23   36.66
   3  -3   2 1630.41   32.24
   3  -3   3 1210.24   32.46
   3  -3   3 1253.47   31.88
  -3   3  -3 1238.57   31.48
  -3   3  -3 1218.45   27.44
  -3   3  -3 1226.33   25.71
  -3   3  -3 1203.09   25.98
  -3   3  -3 1232.30   26.18
  -3   3  -3 1211.19   31.25
   3  -3   4  357.38   16.17
   3  -3   4  351.99   15.51
  -3   3  -4  381.48   12.95
  -3   3  -4  394.08   11.60
  -3   3  -4  403.48   12.09
  -3   3  -4  382.16   12.07
   3  -3   5   34.92    5.54
   3  -3   5   27.78    5.33
  -3   3  -5   31.16    5.14
  -3   3  -5   33.39    3.53
  -3   3  -5   40.28    3.89
  -3   3  -6  855.17   20.60
  -3   3  -7  712.63   17.78
   3  -3   7  650.14   18.98
  -3   3  -8   47.92    4.04
  -3   3  -8   38.91    3.84
  -3   3  -9  196.90    8.00
  -3   3  -9  214.63    8.51
  -3   3  -9  206.91    8.13
  -3   3 -10  107.74    5.55
  -3   3 -10  113.57    5.93
  -3   3 -10  111.26    5.68
   3  -3  11    2.92    1.81
   3  -3  11    3.39    1.72
  -3   3 -11    7.32    1.79
  -3   3 -11    5.17    1.82
  -3   3 -11    2.77    1.46
  -3   3 -12  688.93   15.71
  -3   3 -12  709.32   15.63
  -3   3 -13  918.63   18.59
  -3   3 -13  986.91   18.66
   3  -2 -13  162.72    5.71
  -3   2  13  160.42    6.14
   3  -2 -13  170.64    5.90
   3  -2 -12  386.30   10.65
  -3   2  12  403.71   11.73
   3  -2 -12  397.13   10.80
   3  -2 -11    2.93    1.45
  -3   2  11    3.37    1.84
   3  -2 -11    5.13    1.72
   3  -2 -10   86.70    5.21
  -3   2  10   88.97    6.05
   3  -2  -9  519.48   14.34
  -3   2   9  492.75   15.91
   3  -2  -9  498.14   15.89
   3  -2  -8 1035.08   23.15
  -3   2   8 1039.35   26.06
   3  -2  -8 1021.00   25.34
  -3   2   7   50.15    5.23
   3  -2  -7   46.44    4.65
  -3   2   6  149.57    8.86
  -3   2   6  164.16    8.03
   3  -2  -6  171.88    8.76
   3  -2  -6  171.16   10.47
  -3   2   5   21.41    3.62
  -3   2   5   23.70    3.43
   3  -2  -5   27.14    3.68
   3  -2  -5   20.83    3.96
  -3   2   4  225.92   10.13
  -3   2   4  235.85    8.52
  -3   2   4  236.91    8.55
  -3   2   4  240.44    9.88
   3  -2  -4  229.64   11.89
   3  -2  -3  621.74   20.53
  -3   2   3  641.39   15.94
  -3   2   3  635.10   17.82
  -3   2   3  629.34   20.45
  -3   2   3  631.53   16.23
  -3   2   3  631.80   15.74
  -3   2   3  635.82   17.76
  -3   2   3  630.53   20.39
   3  -2  -3  626.48   20.51
   3  -2  -2 1651.49   38.10
  -3   2   2 1635.73   31.68
  -3   2   2 1580.52   37.44
  -3   2   2 1571.21   33.36
  -3   2   2 1623.53   32.04
  -3   2   2 1596.60   31.35
  -3   2   2 1604.35   33.73
  -3   2   2 1637.51   37.81
   3  -2  -2 1627.05   37.44
   3  -2  -1  335.63   14.39
  -3   2   1  320.52   13.84
  -3   2   1  332.76   10.54
  -3   2   1  318.38   10.66
  -3   2   1  323.57   10.32
  -3   2   1  335.11   12.03
  -3   2   1  314.92   13.74
   3  -2   0    1.28    2.20
  -3   2   0    2.31    2.28
  -3   2   0    3.31    2.24
  -3   2   0    1.65    1.38
  -3   2   0    3.21    1.94
  -3   2   0    2.11    1.85
  -3   2   0    2.62    1.57
   3  -2   1  448.21   17.37
  -3   2  -1  435.95   16.44
  -3   2  -1  445.12   13.93
  -3   2  -1  459.16   12.80
  -3   2  -1  450.79   13.11
  -3   2  -1  460.54   12.66
  -3   2  -1  441.19   16.50
   3  -2   2 1296.33   33.78
  -3   2  -2 1336.62   28.73
  -3   2  -2 1343.04   27.04
  -3   2  -2 1290.83   32.33
  -3   2  -2 1318.24   27.44
  -3   2  -2 1319.36   26.73
  -3   2  -2 1319.77   32.52
   3  -2   3   52.16    6.15
  -3   2  -3   60.06    4.96
  -3   2  -3   54.44    3.96
  -3   2  -3   46.48    4.06
  -3   2  -3   50.46    3.81
   3  -2   4  663.76   22.89
   3  -2   4  692.24   22.25
  -3   2  -4  708.12   18.42
  -3   2  -4  671.98   17.00
  -3   2  -4  701.20   17.25
   3  -2   5   13.07    4.00
  -3   2  -5    4.97    1.97
  -3   2  -5   11.85    3.54
  -3   2  -5    3.56    1.95
  -3   2  -6   21.43    2.97
  -3   2  -7  469.51   13.75
  -3   2  -7  478.52   13.92
  -3   2  -8 1786.39   35.38
  -3   2  -8 1846.97   35.98
  -3   2  -8 1845.19   35.80
  -3   2  -9  542.06   14.48
  -3   2  -9  522.87   14.70
  -3   2  -9  518.66   14.22
  -3   2  -9  540.97   14.62
  -3   2 -10    1.46    1.52
  -3   2 -10    3.16    1.76
  -3   2 -10    1.77    1.50
  -3   2 -10    3.12    1.77
  -3   2 -11   17.09    2.36
  -3   2 -11   18.52    2.60
  -3   2 -11   22.61    2.62
  -3   2 -12  410.47   10.93
  -3   2 -12  410.01   10.91
   3  -1 -13 1335.43   25.76
   3  -1 -13 1419.13   26.11
   3  -1 -12  227.42    7.92
  -3   1  12  212.41    8.57
   3  -1 -12  241.61    8.03
   3  -1 -12  225.96    8.57
   3  -1 -11  138.94    6.43
  -3   1  11  130.47    7.17
   3  -1 -11  150.06    6.47
   3  -1 -11  142.76    7.34
   3  -1 -10    6.81    2.66
   3  -1 -10    7.28    1.95
  -3   1  10    9.66    2.73
   3  -1 -10    8.03    2.03
   3  -1  -9  434.51   12.63
  -3   1   9  414.46   13.45
   3  -1  -9  407.47   14.45
  -3   1   8  164.58    8.94
  -3   1   8  192.35    8.97
   3  -1  -8  190.95    9.61
  -3   1   7 2414.66   46.78
   3  -1  -7 2378.45   47.65
   3  -1  -7 2403.41   51.55
  -3   1   6  959.53   23.58
   3  -1  -6  944.36   24.17
   3  -1  -6  925.09   26.82
  -3   1   5    7.63    2.55
   3  -1  -5    6.70    2.61
   3  -1  -4  190.93   10.81
  -3   1   4  199.85    7.62
  -3   1   4  204.29   10.60
  -3   1   4  191.26    7.43
  -3   1   4  208.92    9.44
   3  -1  -4  188.69   10.50
  -3   1   4  189.39   10.20
   3  -1  -3 1020.67   28.51
  -3   1   3 1023.51   22.14
  -3   1   3 1002.81   27.09
  -3   1   3 1053.49   22.16
  -3   1   3 1063.71   25.26
   3  -1  -3 1060.80   27.67
  -3   1   3 1008.62   27.13
   3  -1  -2  520.15   18.91
  -3   1   2  523.93   13.67
  -3   1   2  512.46   17.65
  -3   1   2  493.96   13.63
  -3   1   2  498.80   13.33
  -3   1   2  514.98   15.91
  -3   1   2  495.59   17.42
   3  -1  -1  906.93   25.49
   3  -1  -1  865.39   26.19
  -3   1   1  888.17   19.90
  -3   1   1  867.00   24.58
  -3   1   1  907.52   20.38
  -3   1   1  882.94   19.74
  -3   1   1  925.52   23.01
  -3   1   1  875.33   24.64
   3  -1   0  321.24   14.13
   3  -1   0  330.01   15.25
  -3   1   0  320.16   11.25
  -3   1   0  328.54   10.27
  -3   1   0  343.10   13.94
  -3   1   0  316.14   10.47
  -3   1   0  327.29   10.16
  -3   1   0  326.47   12.17
  -3   1   0  354.74   14.14
   3  -1   1   52.71    5.95
  -3   1  -1   58.19    4.68
  -3   1  -1   53.52    3.91
  -3   1  -1   59.80    4.75
  -3   1  -1   49.49    5.28
  -3   1  -1   57.50    4.27
  -3   1  -1   57.06    3.97
  -3   1  -1   54.88    5.56
   3  -1   2  230.40   12.29
  -3   1  -2  227.67    9.23
  -3   1  -2  236.74    8.43
  -3   1  -2  240.14    9.53
  -3   1  -2  232.02    8.75
  -3   1  -2  234.11   11.35
  -3   1  -2  246.52    8.41
  -3   1  -2  220.13   11.05
   3  -1   3 2277.99   50.34
  -3   1  -3 2286.97   43.14
  -3   1  -3 2280.32   41.29
  -3   1  -3 2310.46   43.54
  -3   1  -3 2194.40   41.87
  -3   1  -3 2291.95   41.01
   3  -1   4 1550.21   38.83
  -3   1  -4 1492.26   30.85
  -3   1  -4 1580.05   32.16
  -3   1  -4 1557.77   30.89
   3  -1   5    1.54    2.70
  -3   1  -5    7.65    2.14
  -3   1  -5    2.53    2.61
  -3   1  -5    5.93    2.25
  -3   1  -5    4.54    2.02
  -3   1  -6   27.64    3.24
  -3   1  -6   28.12    3.56
  -3   1  -6   25.51    3.11
  -3   1  -7  560.31   15.39
  -3   1  -7  603.16   16.04
  -3   1  -7  588.96   16.27
  -3   1  -8   86.45    5.21
  -3   1  -8   82.30    5.36
  -3   1  -8   81.11    5.09
  -3   1  -8   81.75    5.41
  -3   1  -9  678.76   17.02
  -3   1  -9  718.01   17.80
  -3   1  -9  716.38   17.32
  -3   1  -9  684.51   17.39
  -3   1 -10 1016.60   21.95
  -3   1 -10 1010.50   22.30
  -3   1 -10 1023.94   21.98
  -3   1 -10 1000.02   21.88
  -3   1 -11   10.63    2.03
  -3   1 -11   10.77    2.15
  -3   1 -12  112.42    4.92
  -3   1 -12  114.70    5.06
   3   0 -14    3.96    1.20
   3   0 -14    5.53    1.36
  -3   0  14    1.86    1.29
   3   0 -13   11.48    1.87
   3   0 -13   18.56    2.21
  -3   0  13   13.14    2.31
   3   0 -12  639.06   15.44
  -3   0  12  628.56   16.25
   3   0 -12  612.18   16.64
  -3   0  11  856.08   21.07
   3   0 -11  895.64   19.58
  -3   0  11  892.83   21.02
   3   0 -11  827.48   21.71
  -3   0  10   35.14    4.11
   3   0 -10   43.58    3.62
  -3   0  10   40.31    4.07
   3   0 -10   46.83    4.99
   3   0  -9    5.81    2.66
  -3   0   9    4.28    2.28
  -3   0   9    6.70    2.34
  -3   0   8  244.07   10.68
  -3   0   8  241.96    9.70
   3   0  -8  226.20   10.63
   3   0  -7  509.92   19.51
  -3   0   7  508.85   17.60
  -3   0   7  571.84   17.56
  -3   0   7  567.61   15.78
   3   0  -7  546.62   17.36
   3   0  -7  535.20   19.33
  -3   0   7  580.64   15.87
   3   0  -6  185.49   11.15
  -3   0   6  172.28    9.60
  -3   0   6  209.03   10.13
  -3   0   6  209.27    8.70
   3   0  -6  201.00    9.87
   3   0  -6  194.64   10.91
  -3   0   6  198.54    8.70
   3   0  -5  787.84   24.75
  -3   0   5  725.26   21.13
  -3   0   5  803.28   17.93
  -3   0   5  768.98   21.75
  -3   0   5  813.03   19.46
   3   0  -5  779.99   23.49
  -3   0   5  777.45   19.85
  -3   0   4   33.44    4.34
   3   0  -4   42.11    5.41
  -3   0   4   34.13    4.36
  -3   0   4   33.97    3.09
  -3   0   4   42.58    4.83
  -3   0   4   36.96    4.63
   3   0  -4   27.57    4.19
   3   0  -3    4.94    2.51
  -3   0   3    7.66    2.54
  -3   0   3    7.63    2.58
  -3   0   3    6.56    2.58
  -3   0   3    5.74    1.68
  -3   0   3    9.43    2.71
  -3   0   3    6.98    1.77
  -3   0   2 2758.29   54.72
   3   0  -2 2678.87   57.56
  -3   0   2 2781.46   48.35
  -3   0   2 2707.99   51.40
  -3   0   2 2711.93   48.23
  -3   0   2 2726.64   48.00
  -3   0   2 2755.60   54.72
  -3   0   2 2640.52   51.60
  -3   0   1 1815.34   40.30
   3   0  -1 1735.98   43.38
  -3   0   1 1793.58   35.69
  -3   0   1 1853.56   34.67
  -3   0   1 1847.41   37.36
  -3   0   1 1863.01   34.91
  -3   0   1 1819.87   34.29
  -3   0   1 1796.30   40.19
  -3   0   1 1834.90   37.57
  -3   0   0   26.40    3.98
   3   0   0   24.41    4.57
  -3   0   0   25.24    3.26
  -3   0   0   23.56    2.76
  -3   0   0   22.91    3.36
  -3   0   0   24.68    2.96
  -3   0   0   33.04    3.08
  -3   0   0   28.58    3.75
  -3   0   0   28.50    4.12
   3   0   1  274.02   13.23
  -3   0  -1  263.78   12.09
  -3   0  -1  263.48    9.69
  -3   0  -1  274.84    9.26
  -3   0  -1  264.49   10.40
  -3   0  -1  272.38    9.49
  -3   0  -1  273.98    9.02
  -3   0  -1  279.61   12.46
   3   0   2   39.66    5.39
  -3   0  -2   42.17    4.95
  -3   0  -2   46.89    4.16
  -3   0  -2   43.04    4.33
  -3   0  -2   43.23    3.81
  -3   0  -2   46.32    3.57
  -3   0  -2   38.13    4.68
   3   0   3  468.16   18.56
  -3   0  -3  448.27   12.91
  -3   0  -3  482.48   13.72
  -3   0  -3  471.81   14.43
  -3   0  -3  475.78   13.49
   3   0   4 1325.04   35.52
  -3   0  -4 1292.76   27.15
  -3   0  -4 1382.95   29.09
  -3   0  -4 1311.29   27.56
  -3   0  -5 1604.34   32.33
  -3   0  -5 1690.99   33.95
  -3   0  -5 1615.48   39.77
  -3   0  -5 1657.22   32.65
  -3   0  -6  144.29    6.83
  -3   0  -6  152.07    7.35
  -3   0  -6  148.69    7.38
  -3   0  -7   13.34    2.46
  -3   0  -7   12.80    2.62
  -3   0  -7   14.77    2.80
  -3   0  -8  301.91   10.14
  -3   0  -8  298.08   10.59
  -3   0  -8  297.61   10.48
  -3   0  -9  883.06   19.99
  -3   0  -9  865.02   20.43
  -3   0  -9  880.60   20.10
  -3   0 -10   32.03    3.11
  -3   0 -10   22.60    2.89
  -3   0 -10   28.55    2.97
  -3   0 -11  228.80    7.71
  -3   0 -11  218.67    7.64
  -3   0 -12   25.59    2.31
   3   1 -14   27.29    2.33
  -3  -1  14   21.59    2.37
  -3  -1  13   93.40    5.22
   3   1 -13   98.80    4.64
  -3  -1  13   95.57    5.12
   3   1 -13   89.66    5.16
  -3  -1  12  291.03   10.48
   3   1 -12  303.83    9.19
  -3  -1  12  304.03   10.08
   3   1 -12  298.61   10.66
   3   1 -11    1.98    1.99
  -3  -1  11    2.29    2.19
   3   1 -11    0.41    1.40
  -3  -1  11    3.11    1.97
   3   1 -10  920.25   19.90
  -3  -1  10  917.61   21.47
   3   1 -10  894.25   23.58
  -3  -1   9  144.58    8.84
  -3  -1   9  167.91    7.92
   3   1  -9  157.82    8.90
   3   1  -8   24.79    3.94
  -3  -1   8   22.59    4.01
  -3  -1   8   31.45    3.68
  -3  -1   8   25.58    3.44
  -3  -1   7  624.90   17.45
  -3  -1   7  614.09   18.75
  -3  -1   7  624.88   16.99
   3   1  -7  624.01   18.89
   3   1  -6 1776.66   42.64
  -3  -1   6 1778.07   37.56
  -3  -1   6 1787.74   35.08
   3   1  -6 1757.48   37.56
   3   1  -6 1700.77   40.17
  -3  -1   6 1805.01   36.15
   3   1  -5  377.36   16.73
  -3  -1   5  390.88   13.90
  -3  -1   5  401.24   14.57
  -3  -1   5  385.21   11.11
  -3  -1   5  393.10   12.54
   3   1  -5  374.94   15.41
  -3  -1   5  389.16   13.26
  -3  -1   4  217.10   10.92
   3   1  -4  204.47   12.02
  -3  -1   4  206.77   10.66
  -3  -1   4  204.70    9.58
  -3  -1   4  216.04    7.87
  -3  -1   4  214.70    9.99
  -3  -1   4  223.75    8.92
   3   1  -4  212.84   11.05
  -3  -1   4  202.99    8.52
  -3  -1   4  215.11    9.51
   3   1  -3   88.49    8.02
  -3  -1   3   93.42    7.08
  -3  -1   3   99.09    6.54
  -3  -1   3   87.11    4.90
  -3  -1   3   87.49    6.26
  -3  -1   3  102.10    6.05
  -3  -1   3   91.76    5.73
  -3  -1   3  100.84    6.42
  -3  -1   3   90.90    7.07
   3   1  -2  288.29   14.68
  -3  -1   2  312.22   13.39
  -3  -1   2  335.30   12.03
  -3  -1   2  316.92    9.94
  -3  -1   2  289.89   11.25
  -3  -1   2  322.22   11.11
  -3  -1   2  318.28   13.52
  -3  -1   2  316.36   10.97
  -3  -1   1   17.47    3.42
   3   1  -1   17.42    4.06
  -3  -1   1   18.28    2.91
  -3  -1   1   12.45    2.93
  -3  -1   1   20.21    3.30
  -3  -1   1   19.05    2.64
  -3  -1   1   21.56    2.60
  -3  -1   1   20.52    3.27
  -3  -1   1   18.26    3.04
  -3  -1   0 1724.79   39.37
  -3  -1   0 1765.35   39.50
  -3  -1   0 1759.88   35.86
  -3  -1   0 1785.09   33.94
  -3  -1   0 1799.60   33.41
  -3  -1   0 1709.20   34.75
  -3  -1  -1 1796.22   39.97
  -3  -1  -1 1788.38   39.84
  -3  -1  -1 1823.50   36.23
  -3  -1  -1 1774.14   34.40
  -3  -1  -1 1715.82   33.34
  -3  -1  -1 1769.86   35.25
  -3  -1  -2    9.01    2.52
  -3  -1  -2   11.64    2.53
  -3  -1  -2    9.78    1.93
  -3  -1  -3  176.58    8.21
  -3  -1  -3  162.96    7.50
  -3  -1  -4  665.24   17.72
  -3  -1  -5 1898.00   37.61
  -3  -1  -5 1977.21   38.21
  -3  -1  -6  238.40    8.74
  -3  -1  -6  215.55    9.07
  -3  -1  -6  239.95    9.24
  -3  -1  -7  816.21   19.01
  -3  -1  -7  786.04   19.76
  -3  -1  -7  825.36   19.53
  -3  -1  -8   25.45    2.97
  -3  -1  -8   24.76    3.26
  -3  -1  -8   24.31    3.06
  -3  -1  -9   32.80    3.21
  -3  -1  -9   30.95    3.26
  -3  -1  -9   36.70    3.26
  -3  -1 -10  890.26   19.01
  -3  -1 -10  876.85   19.09
  -3  -1 -10  883.58   18.46
  -3  -1 -11 1042.19   20.31
   3   2 -14  476.90   10.56
  -3  -2  14  455.89   11.02
  -3  -2  13   35.30    3.52
   3   2 -13   35.54    2.77
  -3  -2  13   29.60    2.95
  -3  -2  12   51.20    4.69
   3   2 -12   68.99    4.06
  -3  -2  12   61.80    4.40
   3   2 -12   57.28    4.51
  -3  -2  11 1355.69   30.36
   3   2 -11 1414.16   27.32
  -3  -2  11 1369.15   28.57
   3   2 -11 1334.78   29.78
  -3  -2  10  265.83   10.11
  -3  -2  10  276.93   11.43
   3   2 -10  295.79    9.53
  -3  -2  10  290.85   10.43
   3   2 -10  274.14   11.37
   3   2  -9    9.87    2.65
  -3  -2   9    5.67    2.43
  -3  -2   9    9.48    3.05
   3   2  -9    7.86    1.96
  -3  -2   9    2.79    2.16
  -3  -2   8  589.43   17.17
  -3  -2   8  568.68   17.58
  -3  -2   8  585.47   16.36
   3   2  -8  567.79   17.66
  -3  -2   7   84.82    6.16
  -3  -2   7   82.32    6.30
  -3  -2   7   73.90    6.07
  -3  -2   7   86.43    5.70
   3   2  -7   82.72    6.25
   3   2  -6    9.15    2.75
  -3  -2   6   11.63    2.82
  -3  -2   6    7.54    2.73
  -3  -2   6   11.87    3.08
  -3  -2   6   13.48    2.79
   3   2  -6   10.39    2.97
  -3  -2   5 1632.64   35.30
   3   2  -5 1595.92   40.43
  -3  -2   5 1634.50   37.50
  -3  -2   5 1582.20   34.51
  -3  -2   5 1632.35   37.59
  -3  -2   5 1566.62   34.10
  -3  -2   5 1632.24   31.20
  -3  -2   5 1634.60   33.30
   3   2  -5 1609.82   38.30
  -3  -2   5 1545.18   32.50
   3   2  -4 2022.62   49.21
  -3  -2   4 2210.59   46.85
  -3  -2   4 2154.11   46.73
  -3  -2   4 2167.57   43.46
  -3  -2   4 2195.33   43.07
  -3  -2   4 2149.60   40.06
  -3  -2   4 2305.34   42.68
  -3  -2   4 2197.33   41.98
  -3  -2   4 2266.83   45.12
   3   2  -3   50.37    6.18
  -3  -2   3   47.83    5.38
  -3  -2   3   46.03    5.31
  -3  -2   3   49.63    4.75
  -3  -2   3   48.91    3.82
  -3  -2   3   51.82    4.63
  -3  -2   3   47.87    4.39
  -3  -2   3   54.67    5.31
  -3  -2   2    9.76    2.80
   3   2  -2    6.55    2.74
  -3  -2   2    6.67    2.30
  -3  -2   2    7.04    2.60
  -3  -2   2    9.09    2.85
  -3  -2   2    5.42    2.41
  -3  -2   2    8.01    2.50
  -3  -2   2    7.59    1.91
   3   2  -1  619.45   22.63
  -3  -2   1  688.55   21.48
  -3  -2   1  664.83   21.29
  -3  -2   1  679.84   18.45
  -3  -2   1  673.01   16.60
  -3  -2   1  676.58   16.48
  -3  -2   1  657.70   17.96
  -3  -2   1  653.80   17.85
  -3  -2   0  751.24   22.69
  -3  -2   0  723.02   19.31
  -3  -2   0  759.67   22.87
  -3  -2   0  733.58   17.93
  -3  -2   0  754.49   17.60
  -3  -2   0  740.56   19.21
   3   2   1  400.94   17.74
  -3  -2  -1  405.31   15.95
  -3  -2  -1  425.56   13.51
  -3  -2  -1  398.56   12.42
  -3  -2  -1  421.90   16.27
  -3  -2  -1  429.90   12.09
  -3  -2  -1  422.13   13.48
  -3  -2  -2 1167.39   26.09
  -3  -2  -2 1240.32   26.66
  -3  -2  -3  202.09    8.60
  -3  -2  -4   10.68    2.44
  -3  -2  -4   13.65    2.65
  -3  -2  -5 1309.12   28.64
  -3  -2  -5 1446.75   29.00
  -3  -2  -6  636.04   16.99
  -3  -2  -6  710.12   17.20
  -3  -2  -7    2.21    1.69
  -3  -2  -7    2.14    1.63
  -3  -2  -8   32.84    3.28
  -3  -2  -8   33.73    3.06
  -3  -2  -9   24.39    2.70
  -3  -2  -9   28.01    2.56
  -3  -2 -10  202.61    6.52
  -3  -3  14   21.42    2.42
  -3  -3  14   20.96    2.38
   3   3 -14   23.23    2.00
  -3  -3  13  307.59    9.92
  -3  -3  13  291.32    9.82
   3   3 -13  311.96    8.53
  -3  -3  13  296.58    8.92
  -3  -3  12    3.76    1.94
   3   3 -12    3.81    1.50
  -3  -3  12    3.26    1.71
  -3  -3  11   29.43    3.34
  -3  -3  11   34.24    3.97
   3   3 -11   28.70    2.90
  -3  -3  11   29.03    3.27
  -3  -3  10  287.68   10.79
  -3  -3  10  273.78   10.91
   3   3 -10  279.69    9.24
  -3  -3  10  271.81    9.90
  -3  -3   9 2000.71   40.57
  -3  -3   9 1903.69   40.17
   3   3  -9 2028.98   37.30
  -3  -3   9 2015.06   38.85
  -3  -3   8    9.68    2.86
  -3  -3   8   10.29    2.80
  -3  -3   8    8.93    2.62
  -3  -3   8    8.40    2.40
  -3  -3   7   34.34    4.58
  -3  -3   7   40.11    4.51
  -3  -3   7   36.71    4.20
  -3  -3   7   42.48    4.23
  -3  -3   6  393.11   13.72
  -3  -3   6  424.23   12.08
  -3  -3   6  407.92   13.07
  -3  -3   6  408.49   12.77
  -3  -3   5  822.94   20.62
  -3  -3   5  843.85   21.66
  -3  -3   5  858.99   19.48
  -3  -3   5  849.48   21.60
  -3  -3   5  864.42   21.03
  -3  -3   4   14.51    3.17
  -3  -3   4   17.71    3.10
  -3  -3   4   12.13    2.89
  -3  -3   4   18.13    3.23
  -3  -3   4   13.01    2.85
  -3  -3   4   11.97    2.27
  -3  -3   3 1366.30   29.80
  -3  -3   3 1305.16   29.68
  -3  -3   3 1413.49   28.11
  -3  -3   3 1333.26   29.66
  -3  -3   3 1342.94   30.28
  -3  -3   2  254.86   10.46
  -3  -3   2  253.67   10.26
  -3  -3   2  262.67    9.28
  -3  -3   2  229.82    9.94
  -3  -3   1    2.99    2.19
  -3  -3   1    2.34    2.03
  -3  -3   1    1.89    1.66
  -3  -3   0  474.72   15.23
  -3  -3   0  461.61   14.28
  -3  -3   0  492.82   13.62
  -3  -3  -1 1830.71   36.90
  -3  -3  -1 1902.54   35.97
  -3  -3  -1 1887.63   38.77
  -3  -3  -2  446.42   13.41
  -3  -3  -3   47.53    4.09
  -3  -3  -4    2.79    1.83
  -3  -3  -4    3.25    1.63
  -3  -3  -5  132.60    6.41
  -3  -3  -5  139.30    6.38
  -3  -3  -6    1.72    1.64
  -3  -3  -6    0.77    1.36
  -3  -3  -7 1010.94   21.30
  -3  -3  -8  797.50   17.12
  -3  -3  -9    1.29    1.08
  -3  -4  13  654.95   14.94
   3   4 -13  665.12   13.88
  -3  -4  13  675.23   14.24
  -3  -4  12   12.90    2.20
  -3  -4  12   11.63    2.32
  -3  -4  12   14.59    2.43
   3   4 -12   15.66    2.07
  -3  -4  12   14.97    2.18
  -3  -4  11    5.26    1.95
  -3  -4  11    5.22    2.07
  -3  -4  11    7.25    2.14
   3   4 -11    4.07    1.59
  -3  -4  11    3.11    1.65
  -3  -4  10  241.51    9.50
  -3  -4  10  249.48    9.37
  -3  -4  10  240.92    8.83
   3   4 -10  254.03    8.47
  -3  -4   9   79.70    6.06
  -3  -4   9   96.86    6.10
  -3  -4   9   91.28    5.54
   3   4  -9   92.95    5.08
  -3  -4   8  439.45   15.15
  -3  -4   8  479.13   14.72
  -3  -4   8  479.80   14.05
   3   4  -8  460.82   12.90
  -3  -4   7 2096.50   42.97
  -3  -4   7 2128.92   41.76
  -3  -4   7 2187.45   42.52
  -3  -4   7 2073.67   40.86
  -3  -4   6  277.66   11.22
  -3  -4   6  266.66   10.25
  -3  -4   6  275.06    9.79
  -3  -4   6  270.12    9.74
  -3  -4   6  258.37   10.45
  -3  -4   6  271.23   11.13
  -3  -4   6  248.72   10.08
  -3  -4   6  271.70    9.96
  -3  -4   5   28.79    3.80
  -3  -4   5   24.11    3.61
  -3  -4   5   22.45    3.19
  -3  -4   5   25.40    3.30
  -3  -4   5   24.48    3.58
  -3  -4   5   26.37    3.82
  -3  -4   5   26.76    3.62
  -3  -4   5   25.48    3.18
  -3  -4   4  973.90   23.86
  -3  -4   4  967.01   21.80
  -3  -4   4  998.92   22.02
  -3  -4   4  932.73   22.98
  -3  -4   4  902.79   24.14
  -3  -4   4 1013.22   22.62
  -3  -4   4  901.06   22.83
  -3  -4   4  964.58   23.15
  -3  -4   3  750.68   20.59
  -3  -4   3  779.98   18.52
  -3  -4   3  802.32   18.74
  -3  -4   3  718.35   19.14
  -3  -4   3  810.06   19.33
  -3  -4   2    6.15    2.63
  -3  -4   2    3.34    1.92
  -3  -4   2    2.24    1.84
  -3  -4   2    2.21    1.87
  -3  -4   2    4.77    1.97
  -3  -4   1  720.57   17.47
  -3  -4   1  701.94   18.08
  -3  -4   1  711.35   17.44
  -3  -4   1  745.72   18.39
  -3  -4   0    0.24    2.35
  -3  -4   0    2.62    1.89
  -3  -4   0    2.95    1.73
  -3  -4   0    1.85    1.79
  -3  -4   0    0.54    1.66
  -3  -4  -1  118.99    7.23
  -3  -4  -1  136.92    6.43
  -3  -4  -1  136.01    6.45
  -3  -4  -2  650.53   16.19
  -3  -4  -2  676.50   16.41
  -3  -4  -3 1880.28   34.32
  -3  -4  -3 1821.80   34.14
  -3  -4  -4   31.83    3.15
  -3  -4  -5   14.45    2.25
  -3  -4  -6  395.76   10.23
  -3  -4  -6  302.68    9.52
  -3  -4  -7  517.21   11.42
  -3  -4  -7  395.65   10.78
  -3  -4  -8   72.26    3.38
  -3  -5  12  687.39   14.91
   3   5 -12  652.72   14.15
  -3  -5  12  688.90   15.51
  -3  -5  11   83.52    4.88
  -3  -5  11   77.52    4.14
  -3  -5  11   76.65    4.12
  -3  -5  11   75.54    4.39
   3   5 -11   73.78    3.98
  -3  -5  10   21.12    2.91
  -3  -5  10   25.39    2.82
  -3  -5  10   25.13    2.73
  -3  -5  10   23.63    2.84
  -3  -5  10   20.09    2.55
   3   5 -10   15.76    2.24
  -3  -5   9  342.75   11.37
  -3  -5   9  339.78   10.14
  -3  -5   9  339.91   10.16
  -3  -5   9  330.14   10.56
  -3  -5   9  325.63   10.27
  -3  -5   8  762.22   18.75
  -3  -5   8  732.13   17.04
  -3  -5   8  744.86   17.13
  -3  -5   8  736.19   17.76
  -3  -5   8  636.99   17.96
  -3  -5   8  695.27   17.30
   3   5  -8  625.22   16.09
  -3  -5   7    2.77    1.91
  -3  -5   7    1.20    1.77
  -3  -5   7    0.75    1.68
  -3  -5   7    1.35    1.72
  -3  -5   7    0.21    1.96
  -3  -5   7    1.82    1.77
  -3  -5   6  145.00    7.17
  -3  -5   6  138.52    7.23
  -3  -5   6  140.05    6.60
  -3  -5   6  122.00    6.22
  -3  -5   6  130.09    7.61
  -3  -5   6  137.97    7.03
  -3  -5   5   28.94    3.80
  -3  -5   5   24.73    3.02
  -3  -5   5   27.25    3.15
  -3  -5   5   25.15    3.69
  -3  -5   4   51.07    5.03
  -3  -5   4   48.69    4.00
  -3  -5   4   52.95    4.18
  -3  -5   4   47.33    4.62
  -3  -5   4   49.06    4.41
  -3  -5   3  314.32   12.52
  -3  -5   3  348.86   10.90
  -3  -5   3  348.91   10.96
  -3  -5   3  337.72   11.76
  -3  -5   2 1856.41   38.88
  -3  -5   2 1940.63   36.05
  -3  -5   2 1982.80   36.24
  -3  -5   1  210.81    9.32
  -3  -5   1  197.25    7.81
  -3  -5   1  196.42    7.79
  -3  -5   0    2.04    2.04
  -3  -5   0    5.22    1.90
  -3  -5   0    3.69    1.81
  -3  -5  -1  301.26    9.55
  -3  -5  -1  289.21    9.42
  -3  -5  -2  564.13   14.20
  -3  -5  -2  586.76   14.57
  -3  -5  -3   20.85    2.49
  -3  -5  -3   22.25    2.58
  -3  -5  -3   22.97    2.64
  -3  -5  -4  619.60   14.08
  -3  -5  -4  604.83   14.36
  -3  -5  -5  438.82   10.55
  -3  -5  -5  405.13   10.65
  -3  -5  -6   37.78    2.60
  -3  -5  -6   67.67    3.77
  -3  -6  11  205.39    6.74
  -3  -6  10   87.36    4.52
  -3  -6  10   89.49    4.12
  -3  -6  10   83.33    4.02
  -3  -6   9   13.50    2.16
  -3  -6   9   10.90    1.87
  -3  -6   9    8.84    1.80
   3   6  -9    7.78    1.66
  -3  -6   8   67.87    4.27
  -3  -6   8   61.74    3.87
  -3  -6   8   71.38    4.12
  -3  -6   7 1222.15   24.51
  -3  -6   7 1212.60   24.50
  -3  -6   6  740.45   18.18
  -3  -6   6  730.93   16.89
  -3  -6   6  749.19   17.05
  -3  -6   6  774.03   18.52
  -3  -6   5    8.31    2.34
  -3  -6   5    7.66    2.05
  -3  -6   5    8.36    2.09
  -3  -6   5    8.04    2.18
  -3  -6   4   10.27    2.17
  -3  -6   4    9.95    2.18
  -3  -6   3  282.17   10.14
  -3  -6   3  281.97    9.05
  -3  -6   3  277.72    9.00
  -3  -6   2   36.09    3.61
  -3  -6   2   34.25    3.14
  -3  -6   2   35.29    3.24
  -3  -6   1  469.76   13.01
  -3  -6   1  447.93   11.90
  -3  -6   1  469.51   12.10
  -3  -6   0 1067.87   21.26
  -3  -6   0 1069.45   22.02
  -3  -6  -1    9.24    1.87
  -3  -6  -1    8.74    1.79
  -3  -6  -2    4.34    1.46
  -3  -6  -2    2.22    1.30
  -3  -7   8  103.84    4.20
  -3  -7   8  108.32    4.28
  -3  -7   7  128.47    4.93
  -3  -7   7  137.74    5.08
  -3  -7   6  138.73    5.25
  -3  -7   6  143.30    5.34
  -3  -7   6  149.80    5.86
  -3  -7   5 1007.80   20.36
  -3  -7   5  957.45   19.27
  -3  -7   5  983.58   19.39
  -3  -7   4  207.02    7.19
  -3  -7   4  193.22    6.43
  -3  -7   3  129.89    5.54
  -3  -7   3  127.11    5.04
  -3  -7   3  124.79    5.01
  -3  -7   2  262.79    7.48
  -3  -7   2  258.64    7.44
  -3  -7   2  244.79    7.81
  -3  -7   1  911.79   17.53
  -3  -7   1  867.11   17.36
  -3  -7   1  875.01   17.82
  -3  -7   0   25.25    2.14
  -3  -7   0   24.18    2.11
  -4   7   1    9.18    1.64
   4  -7   0  182.98    6.20
  -4   7   0  174.16    6.08
  -4   7   0  174.86    6.06
   4  -7   0  173.56    5.77
   4  -7   1    1.60    1.27
  -4   7  -1    1.90    1.36
  -4   7  -1   -0.79    1.24
   4  -7   1    1.16    1.09
   4  -7   2  635.14   13.93
  -4   7  -2  607.51   13.80
   4  -7   2  603.58   13.31
   4  -7   3  293.85    8.12
  -4   7  -3  281.54    8.18
   4  -7   3  276.98    7.70
  -4   6   4   68.38    3.65
   4  -6  -4   65.13    3.52
   4  -6  -4   59.21    3.32
   4  -6  -4   69.99    3.53
   4  -6  -4   68.98    3.41
  -4   6   3  435.47   11.16
   4  -6  -3  406.73   10.41
   4  -6  -3  379.36   10.22
   4  -6  -3  459.68   10.59
   4  -6  -3  431.03   10.57
   4  -6  -2  379.89   10.91
  -4   6   2  397.79   11.29
   4  -6  -1    0.55    1.69
  -4   6   1    1.38    1.78
   4  -6  -1    1.14    1.26
  -4   6   0    8.96    2.22
  -4   6   0    8.10    1.98
   4  -6   0    9.44    1.88
  -4   6  -1  351.28   10.50
   4  -6   1  368.79   10.16
   4  -6   2  182.75    7.21
  -4   6  -2  203.90    7.45
  -4   6  -2  201.67    7.60
   4  -6   2  209.27    7.14
   4  -6   3   44.24    3.53
   4  -6   3   39.44    3.51
  -4   6  -3   41.41    3.33
  -4   6  -3   39.93    3.40
   4  -6   3   39.72    3.04
  -4   6  -4  167.60    6.55
   4  -6   4  188.34    7.02
  -4   6  -5    0.31    1.17
   4  -6   5    3.38    1.45
  -4   6  -6    0.88    1.14
   4  -6   6    0.21    1.13
   4  -5  -6   87.01    4.21
   4  -5  -6   94.38    4.28
   4  -5  -5   17.30    2.36
   4  -5  -5   23.48    2.54
   4  -5  -5   19.77    2.23
  -4   5   4   98.02    5.11
   4  -5  -4  113.02    5.29
   4  -5  -4  110.87    5.14
  -4   5   3 1420.39   28.11
   4  -5  -3 1421.65   27.63
  -4   5   2    3.98    1.61
  -4   5   2    5.26    1.93
  -4   5   2    5.20    1.69
   4  -5  -2    2.44    1.57
  -4   5   1  318.39   10.03
  -4   5   1  314.73   10.20
  -4   5   1  309.42    9.86
   4  -5  -1  318.01   10.01
  -4   5   0  334.12   10.41
  -4   5   0  336.52   10.64
  -4   5   0  326.64   10.22
   4  -5   0  322.29   10.21
  -4   5  -1   32.56    3.14
  -4   5  -1   36.32    3.46
  -4   5  -1   32.36    3.18
   4  -5   1   33.85    3.27
   4  -5   2  167.44    7.60
  -4   5  -2  191.21    7.27
  -4   5  -2  191.91    7.42
  -4   5  -2  187.03    7.10
  -4   5  -2  178.20    7.12
   4  -5   2  183.89    7.19
  -4   5  -3 1440.81   27.73
  -4   5  -3 1489.53   28.11
  -4   5  -3 1462.97   27.56
  -4   5  -3 1440.38   28.03
  -4   5  -4  427.04   12.04
   4  -5   4  432.97   12.82
  -4   5  -5   39.88    3.25
   4  -5   5   38.78    3.55
  -4   5  -6    0.76    1.16
   4  -5   6    0.53    1.41
  -4   5  -7   92.04    4.24
   4  -5   7  103.03    4.87
   4  -4  -7   42.77    2.90
   4  -4  -6  351.62    9.85
   4  -4  -5  595.46   14.60
  -4   4   4    7.09    2.08
   4  -4  -4    8.79    2.07
  -4   4   3   79.62    4.88
  -4   4   3   80.08    4.67
  -4   4   3   85.47    5.01
  -4   4   3   81.08    4.65
   4  -4  -3   75.26    4.84
  -4   4   2  394.00   11.66
  -4   4   2  358.48   10.97
  -4   4   2  378.80   11.42
  -4   4   2  382.53   11.09
   4  -4  -2  343.57   11.21
  -4   4   1  911.24   20.28
  -4   4   1  859.09   19.55
  -4   4   1  863.90   19.88
  -4   4   1  887.82   19.60
  -4   4   0   56.08    4.40
  -4   4   0   44.73    3.73
  -4   4   0   44.03    3.90
  -4   4   0   49.99    3.84
   4  -4   0   42.92    3.83
  -4   4  -1   76.30    4.70
  -4   4  -1   74.50    4.86
  -4   4  -1   72.35    4.56
   4  -4   1   72.81    4.79
  -4   4  -2   53.47    3.89
  -4   4  -2   54.86    4.07
  -4   4  -2   51.06    3.75
  -4   4  -3    9.79    2.20
  -4   4  -3    5.89    1.62
  -4   4  -3    8.03    2.07
  -4   4  -3    8.43    1.76
  -4   4  -4  213.08    7.92
   4  -4   4  204.23    8.74
  -4   4  -4  229.74    7.84
  -4   4  -5  728.93   16.42
   4  -4   5  645.65   17.23
  -4   4  -6   39.12    3.11
   4  -4   6   37.03    3.60
  -4   4  -7    8.32    1.65
  -4   4  -8  437.29   10.37
  -4   3   8    8.36    1.78
   4  -3  -8    6.71    1.56
  -4   3   7  399.27   10.86
   4  -3  -7  383.46   10.60
  -4   3   6  724.08   17.09
   4  -3  -6  742.52   17.05
  -4   3   5   44.14    4.00
   4  -3  -5   45.65    3.82
  -4   3   4  120.46    6.46
   4  -3  -4  119.03    6.46
   4  -3  -4  114.61    6.01
   4  -3  -3    2.40    1.75
  -4   3   3    5.39    2.27
  -4   3   3    4.48    1.57
  -4   3   3    3.13    1.78
  -4   3   3    3.42    1.55
   4  -3  -3    4.06    1.94
  -4   3   2  110.93    6.54
  -4   3   2  104.55    5.46
  -4   3   2   93.33    5.42
  -4   3   2  104.60    5.45
   4  -3  -2   97.21    5.75
  -4   3   1  262.64   10.37
  -4   3   1  276.55    9.38
  -4   3   1  275.27    9.58
  -4   3   1  272.48    9.20
   4  -3  -1  259.57    9.67
  -4   3   0  959.50   22.69
  -4   3   0  905.25   20.57
  -4   3   0  912.87   20.86
  -4   3   0  920.86   20.38
  -4   3  -1  329.72   11.55
  -4   3  -1  310.94   10.12
  -4   3  -1  335.75   10.71
  -4   3  -1  316.76    9.97
  -4   3  -2    7.46    1.76
  -4   3  -2    9.48    2.22
  -4   3  -2    7.02    1.80
  -4   3  -3  130.05    6.23
  -4   3  -3  150.97    6.27
  -4   3  -3  147.36    6.52
  -4   3  -4  886.44   19.90
  -4   3  -4  923.84   19.76
  -4   3  -5    3.14    1.54
   4  -3   5    4.79    2.00
  -4   3  -5    2.96    1.69
  -4   3  -6  286.39    8.79
  -4   3  -7  128.31    5.26
  -4   3  -8    0.98    1.03
  -4   2   9  340.06    9.30
   4  -2  -9  307.42    8.53
  -4   2   8   91.23    4.98
   4  -2  -8   93.66    4.67
  -4   2   7   31.59    3.48
   4  -2  -7   29.16    3.27
   4  -2  -6    9.81    2.36
  -4   2   6    9.06    2.61
  -4   2   5  778.14   19.91
   4  -2  -5  768.41   19.70
  -4   2   4  608.79   17.80
   4  -2  -4  597.76   17.28
  -4   2   3   33.24    4.12
  -4   2   3   31.74    3.09
   4  -2  -3   32.96    3.91
   4  -2  -3   31.03    3.45
  -4   2   2   17.21    3.25
  -4   2   2   18.76    2.74
  -4   2   2   20.78    2.60
   4  -2  -2   20.02    2.88
  -4   2   1  558.64   16.22
  -4   2   1  569.08   14.82
  -4   2   1  557.18   14.41
  -4   2   0  112.01    6.57
  -4   2   0  105.51    5.74
  -4   2   0  109.90    5.54
  -4   2  -1  502.14   14.54
  -4   2  -1  482.87   13.47
  -4   2  -1  480.15   12.88
  -4   2  -2  542.34   14.36
  -4   2  -2  577.22   14.83
  -4   2  -2  580.69   14.18
  -4   2  -3   21.80    2.65
  -4   2  -3   22.45    2.78
  -4   2  -4   70.77    4.38
  -4   2  -4   77.33    4.60
  -4   2  -5  597.28   14.55
  -4   2  -5  628.84   14.71
  -4   2  -6  803.50   17.33
  -4   2  -7    0.80    1.14
  -4   2  -8  103.65    4.34
  -4   1  10  293.05    8.43
  -4   1   9  499.96   13.03
  -4   1   8  147.70    7.06
  -4   1   8  168.50    6.87
   4  -1  -7    5.99    2.06
  -4   1   7    5.43    2.37
  -4   1   7    5.27    2.00
  -4   1   6  154.27    7.59
  -4   1   6  164.81    7.69
   4  -1  -6  161.29    7.91
  -4   1   5  267.56   10.19
   4  -1  -5  269.16   10.73
  -4   1   4  262.75   10.11
  -4   1   4  278.87    8.85
  -4   1   3 1160.85   26.02
  -4   1   3 1193.58   24.27
  -4   1   2   14.23    2.99
  -4   1   2   17.63    2.66
  -4   1   2   17.93    2.44
  -4   1   1   27.69    3.47
  -4   1   1   26.76    3.02
  -4   1   1   27.60    2.97
  -4   1   0  350.76   11.55
  -4   1   0  351.99   10.89
  -4   1   0  338.73   10.40
  -4   1  -1 1537.63   30.74
  -4   1  -1 1493.73   29.80
  -4   1  -1 1481.01   29.03
  -4   1  -2   31.03    3.32
  -4   1  -2   31.01    2.89
  -4   1  -3  424.58   12.02
  -4   1  -4   31.63    3.22
  -4   1  -4   34.97    3.20
  -4   1  -5  462.45   11.57
  -4   1  -5  436.25   11.89
  -4   1  -6  116.77    4.97
  -4   1  -6  109.85    5.07
  -4   1  -7 1011.21   18.86
  -4   1  -7  871.28   18.47
  -4   0  10  119.21    5.14
  -4   0  10  138.93    5.47
  -4   0   9   27.73    2.96
  -4   0   9   31.98    3.16
  -4   0   8  778.85   18.01
  -4   0   8  811.73   19.03
   4   0  -8  752.96   19.02
  -4   0   7  205.78    8.04
  -4   0   7  211.08    8.91
   4   0  -7  197.02    8.64
   4   0  -6    4.52    2.06
  -4   0   6    6.38    2.11
  -4   0   6    5.44    2.55
  -4   0   5  122.88    6.30
  -4   0   5  109.17    7.12
   4   0  -5  114.62    6.88
  -4   0   4 1041.21   22.89
  -4   0   4 1066.00   21.68
  -4   0   3  336.96   10.99
  -4   0   3  325.40   11.87
  -4   0   3  353.92   10.31
  -4   0   2   37.08    3.77
  -4   0   2   35.13    4.02
  -4   0   2   36.62    3.20
  -4   0   1  246.60    9.86
  -4   0   1  277.17    9.17
  -4   0   1  273.13    8.94
  -4   0   0   47.43    4.27
  -4   0   0   51.11    3.92
  -4   0   0   46.98    3.59
  -4   0  -1   62.34    4.68
  -4   0  -1   70.00    4.59
  -4   0  -1   67.26    4.15
  -4   0  -2  833.47   19.85
  -4   0  -2  889.48   19.61
  -4   0  -3  994.08   21.68
  -4   0  -4  254.57    8.60
  -4   0  -5   18.48    2.35
  -4   0  -6   63.35    3.70
  -4   0  -7   65.93    3.43
  -4  -1  10   18.31    2.32
  -4  -1   9  179.98    7.44
  -4  -1   8  308.67   10.32
  -4  -1   8  338.11   11.20
  -4  -1   7   23.41    3.20
  -4  -1   7   26.24    3.36
   4   1  -7   24.02    3.15
  -4  -1   6  344.21   11.38
  -4  -1   6  352.64   11.75
   4   1  -6  313.49   11.14
   4   1  -5    2.39    1.92
  -4  -1   5    1.77    2.03
  -4  -1   5    2.01    1.94
  -4  -1   5    0.84    1.22
   4   1  -4   17.37    2.89
  -4  -1   4   21.66    3.22
  -4  -1   4   24.48    2.59
  -4  -1   3  404.78   12.67
  -4  -1   3  423.58   11.34
  -4  -1   2 1177.72   26.04
  -4  -1   2 1244.17   24.67
  -4  -1   1   77.70    5.21
  -4  -1   1   84.67    4.64
  -4  -1   0   29.50    3.35
  -4  -1   0   36.41    3.12
  -4  -1  -1   74.49    4.81
  -4  -1  -1   74.76    4.23
  -4  -1  -2  390.71   11.42
  -4  -1  -3    9.03    1.97
  -4  -1  -4  895.51   18.91
  -4  -1  -5    3.04    1.34
  -4  -1  -6    6.16    1.42
  -4  -2   9  190.61    6.83
  -4  -2   9  189.38    6.90
  -4  -2   9  185.76    6.53
  -4  -2   8  458.97   12.42
  -4  -2   8  456.09   12.02
  -4  -2   7 1474.50   28.92
  -4  -2   7 1449.43   28.75
  -4  -2   7 1463.60   28.43
  -4  -2   6  546.88   14.22
  -4  -2   6  516.03   13.83
  -4  -2   5  105.48    5.73
  -4  -2   5  103.19    4.97
  -4  -2   4    0.77    1.74
  -4  -2   4    1.23    1.16
  -4  -2   3  364.12   11.37
  -4  -2   3  378.03   10.66
  -4  -2   2    5.90    2.04
  -4  -2   2    8.09    1.75
  -4  -2   1 1158.89   24.47
  -4  -2   1 1196.08   23.83
  -4  -2   0  432.71   11.98
  -4  -2   0  420.10   11.32
  -4  -2  -1    1.16    1.48
  -4  -2  -2  101.13    4.94
  -4  -2  -3 1027.56   20.55
  -4  -2  -4  118.52    4.80
  -4  -2  -5   23.46    2.03
  -4  -3   8   31.34    2.71
  -4  -3   7  133.64    5.66
  -4  -3   6  144.47    6.03
  -4  -3   5  444.99   11.88
  -4  -3   4   63.12    4.09
  -4  -3   4   54.44    3.74
  -4  -3   3   14.61    2.24
  -4  -3   3   13.67    2.11
  -4  -3   2  189.67    7.01
  -4  -3   2  180.17    6.93
  -4  -3   1  638.42   14.80
  -4  -3   0    9.81    1.78
  -4  -3  -1  235.65    7.31
  -4  -3  -2   10.57    1.63
  -4  -3  -3   16.60    1.75
  -4  -4   6  532.29   11.98
  -4  -4   5    4.32    1.35
  -4  -4   4  376.55    9.59
  -4  -4   3  219.98    6.76
  -4  -4   2   66.63    3.44
  -4  -4   1  271.48    7.37
   0   0   0    0.00    0.00
TITL ML2ABS in P-1
REM P-1 (#2 in standard setting)
CELL 1.54184   3.887501   9.311813  14.777242 104.2281  93.2113  98.2193
ZERR    1.00   0.000100   0.000206   0.000295   0.0018   0.0019   0.0020
LATT  1
SFAC C H O Br
UNIT 21.00 12.00 4.00 4.00
REM  CrysAlisPro recorded range (K): Min=99.8; max=100.2; aver:100.0
TEMP -173
SIZE 0.01 0.06 0.13
TREF
HKLF 4
END
_computing_structure_solution     'SHELXT 2014/5 (Sheldrick, 2014)'
;
_shelx_hkl_checksum     44277
_shelx_res_file
;
TITL ml2abs_a.res in P-1
    ml2abs.res
    created by SHELXL-2016/6 at 07:42:11 on 18-Jun-2024
REM Old TITL ML2ABS in P-1
REM SHELXT solution in P-1
REM R1 0.049, Rweak 0.004, Alpha 0.035, Orientation as input
REM Formula found by SHELXT: C11 O2 Br2
CELL 1.54184 3.8875 9.3118 14.7772 104.228 93.211 98.219
ZERR 1 0.0001 0.0002 0.0003 0.002 0.002 0.002
LATT 1
SFAC C H Br O
UNIT 21 12 4 4
EQIV $1 1-X,1-Y,1-Z
EQIV $2 2-X,2-Y,1-Z
DFIX 0.95 0.01 C5 H5
DFIX 0.95 0.01 C3 H3
DFIX 0.95 C10 H10
L.S. 10
PLAN  5
SIZE 0.013 0.059 0.129
TEMP -173
MPLA 3 C8 C9 C10
MPLA 6 C2 C3 C4 C5 C6 C7
MPLA 3 C8 C9 C10
MPLA 3 O1 C1 O2
MPLA 6 C2 C3 C4 C5 C6 C7
CONF
HTAB C5 Br1_$1
HTAB C3 Br1_$2
FREE C11 H10
BOND $H
list 4
more -3
fmap 2 53
acta
OMIT 0 0 17
REM <olex2.extras>
REM <HklSrc "%.\\ML2ABS.hkl">
REM </olex2.extras>
WGHT    0.021000    0.734900
EXTI    0.001249
FVAR       0.80954
BR1   3    0.707394    0.795208    0.557528    11.00000    0.01993    0.01909 =
         0.01311    0.00523   -0.00038    0.00223
BR2   3   -0.102998    0.365273    0.255882    11.00000    0.01717    0.01470 =
         0.02246    0.00357   -0.00003   -0.00116
O1    4    0.767251    1.004852    0.244354    11.00000    0.02603    0.02142 =
         0.01746    0.00796   -0.00241   -0.00549
O2    4    0.373320    0.842728    0.134141    11.00000    0.02469    0.01867 =
         0.01410    0.00772   -0.00368   -0.00387
C1    1    0.552868    0.893282    0.220586    11.00000    0.01915    0.01858 =
         0.01411    0.00439    0.00143    0.00415
C2    1    0.452733    0.789323    0.280602    11.00000    0.01472    0.01603 =
         0.01650    0.00514    0.00321    0.00389
C3    1    0.591034    0.834255    0.374350    11.00000    0.01481    0.01576 =
         0.01534    0.00413    0.00192    0.00265
C4    1    0.511045    0.738811    0.431038    11.00000    0.01360    0.01926 =
         0.01409    0.00576    0.00277    0.00453
C5    1    0.300595    0.599971    0.397499    11.00000    0.01719    0.01646 =
         0.01800    0.00678    0.00369    0.00493
C6    1    0.168838    0.557901    0.303778    11.00000    0.01271    0.01376 =
         0.01967    0.00409    0.00300    0.00184
C7    1    0.240338    0.650625    0.244874    11.00000    0.01411    0.01881 =
         0.01420    0.00423    0.00059    0.00356
AFIX  43
H7    2    0.146265    0.620309    0.181107    11.00000   -1.20000
AFIX   0
C8    1    0.371245    1.070823    0.082997    11.00000    0.01865    0.02039 =
         0.01449    0.00328   -0.00200    0.00047
AFIX  43
H8    2    0.282846    1.117184    0.139659    11.00000   -1.20000
AFIX   0
C9    1    0.446771    0.926368    0.067870    11.00000    0.01764    0.02092 =
         0.01434    0.00836   -0.00313   -0.00159
C10   1    0.572535    0.853077   -0.013444    11.00000    0.01919    0.01634 =
         0.01890    0.00468   -0.00459    0.00072
PART -1
H10   2    0.610516    0.753748   -0.019422    10.50000   -1.20000
C11   1    0.634766    0.694308   -0.024181    10.50000    0.02347    0.01753 =
         0.01710    0.00224   -0.00061    0.00520
AFIX 137
H11A  2    0.743277    0.660759   -0.082337    10.50000   -1.50000
H11B  2    0.411636    0.628836   -0.026516    10.50000   -1.50000
H11C  2    0.789947    0.689846    0.029312    10.50000   -1.50000
AFIX   0
PART 0
H5    2    0.249090    0.535248    0.437440    11.00000   -1.20000
H3    2    0.741630    0.927449    0.394955    11.00000   -1.20000
HKLF 4
REM  ml2abs_a.res in P-1
REM R1 =  0.0189 for    1848 Fo > 4sig(Fo)  and  0.0194 for all    1892 data
REM    147 parameters refined using      3 restraints
END
WGHT      0.0209      0.7332
REM Highest difference peak  0.348,  deepest hole -0.487,  1-sigma level  0.070
Q1    1   0.4319  0.8850  0.0206  11.00000  0.05    0.35
Q2    1   0.4821  0.7207  0.5204  11.00000  0.05    0.33
Q3    1   0.4802  0.8458  0.2539  11.00000  0.05    0.30
Q4    1   0.6135  0.7573  0.3988  11.00000  0.05    0.30
Q5    1   0.1183  0.4469  0.2824  11.00000  0.05    0.29
;
_shelx_res_checksum     57262
