# Supplementary material for: Crystal and mol­ecular structure of 2-methyl-1,4-phenyl­ene bis­(3,5-di­bromo­benzoate)
Source: Acta Crystallogr E Crystallogr Commun. 2024 Jul 15;80(Pt 8):863–6. doi: 10.1107/S2056989024006820 (PMC11299744; doi:10.1107/S2056989024006820)
Supplement: Supplementary file 2 [file e-80-00863-Isup2.hkl]

data_I                                                                          
_shelx_title ' ml2abs_a.res in P-1'                                             
_shelx_refln_list_code          4                                               
_shelx_F_calc_maximum      124.31                                               
_exptl_crystal_F_000       310.00                                               
_reflns_d_resolution_high  0.8262                                               
                                                                                
loop_                                                                           
 _space_group_symop_operation_xyz                                               
 'x, y, z'                                                                      
 '-x, -y, -z'                                                                   
                                                                                
_cell_length_a     3.8875                                                       
_cell_length_b     9.3118                                                       
_cell_length_c    14.7772                                                       
_cell_angle_alpha 104.228                                                       
_cell_angle_beta   93.211                                                       
_cell_angle_gamma  98.219                                                       
                                                                                
_shelx_F_squared_multiplier     1.000                                           
                                                                                
loop_                                                                           
 _refln_index_h                                                                 
 _refln_index_k                                                                 
 _refln_index_l                                                                 
 _refln_F_squared_calc                                                          
 _refln_F_squared_meas                                                          
 _refln_F_squared_sigma                                                         
 _refln_observed_status                                                         
   1   0   0       1184.24       1217.74        15.20 o                         
   2   0   0        693.73        647.17         7.88 o                         
   3   0   0         38.45         40.68         1.73 o                         
   4   0   0         74.92         74.08         3.43 o                         
  -4   1   0        507.70        529.91         9.63 o                         
  -3   1   0        532.01        501.74         6.12 o                         
  -2   1   0       4351.35       4234.80        30.81 o                         
  -1   1   0       2735.69       2696.84        16.37 o                         
   0   1   0        154.84        149.52         1.81 o                         
   1   1   0       7279.04       7282.48        59.06 o                         
   2   1   0       2400.65       2471.49        24.84 o                         
   3   1   0       2722.42       2702.23        22.51 o                         
   4   1   0         49.99         51.21         5.27 o                         
  -4   2   0        163.49        166.36         5.20 o                         
  -3   2   0          2.41          3.55         1.06 o                         
  -2   2   0       1663.54       1562.61        14.81 o                         
  -1   2   0      12688.79      12670.77        80.98 o                         
   0   2   0       3343.37       3131.87        61.84 o                         
   1   2   0       3117.09       3078.63        29.03 o                         
   2   2   0        237.90        270.78         3.39 o                         
   3   2   0       1115.30       1136.54        12.25 o                         
   4   2   0        624.90        651.29        12.57 o                         
  -4   3   0       1351.71       1413.70        16.13 o                         
  -3   3   0        512.30        503.77         7.85 o                         
  -2   3   0          9.76          5.12         0.75 o                         
  -1   3   0         11.06         17.66         1.25 o                         
   0   3   0         15.25         14.29         1.39 o                         
   1   3   0      13446.60      14065.19        91.60 o                         
   2   3   0        976.99        906.64         7.55 o                         
   3   3   0        687.69        729.55        12.65 o                         
   4   3   0         15.40         14.97         2.72 o                         
  -4   4   0         73.56         72.59         3.35 o                         
  -3   4   0        689.97        691.32         8.11 o                         
  -2   4   0        401.43        398.08         4.54 o                         
  -1   4   0       4059.70       3798.69        30.90 o                         
   0   4   0       1786.28       1818.11        19.30 o                         
   1   4   0         13.58          9.71         1.78 o                         
   2   4   0        715.69        742.40         8.26 o                         
   3   4   0          0.23          2.58         1.26 o                         
  -4   5   0        511.28        503.92         7.92 o                         
  -3   5   0        897.39        913.57        18.21 o                         
  -2   5   0         99.82        100.36         2.52 o                         
  -1   5   0       1521.65       1500.27        13.15 o                         
   0   5   0       4653.52       4636.66        44.90 o                         
   1   5   0        340.60        351.73         3.37 o                         
   2   5   0       2978.03       2964.16        30.08 o                         
   3   5   0          4.23          5.63         1.68 o                         
  -4   6   0         15.46         13.56         1.77 o                         
  -3   6   0       1561.68       1552.52        23.22 o                         
  -2   6   0       2094.88       1990.60        15.05 o                         
  -1   6   0        404.94        399.12         5.28 o                         
   0   6   0        511.90        492.70         5.30 o                         
   1   6   0         11.29         11.25         0.95 o                         
   2   6   0        785.69        862.32        10.66 o                         
   3   6   0       1563.54       1637.23        23.43 o                         
  -4   7   0        280.96        269.31         4.60 o                         
  -3   7   0         44.57         44.72         2.52 o                         
  -2   7   0        171.05        178.78         3.62 o                         
  -1   7   0          2.27          2.35         0.98 o                         
   0   7   0       2978.83       2927.64        19.81 o                         
   1   7   0       1096.83       1083.83        11.43 o                         
   2   7   0         37.94         58.58        10.80 o                         
   3   7   0         39.98         37.72         2.29 o                         
  -3   8   0         25.66         26.49         1.80 o                         
  -2   8   0       1692.32       1805.58        15.26 o                         
  -1   8   0        171.12        156.75         3.31 o                         
   0   8   0         60.95         59.30         2.04 o                         
   1   8   0       1296.22       1314.64        14.13 o                         
   2   8   0         18.08         16.53         2.07 o                         
  -3   9   0          1.21          2.00         1.12 o                         
  -2   9   0        761.79        795.79         8.79 o                         
  -1   9   0       1466.92       1526.08        13.89 o                         
   0   9   0         36.14         38.44         2.25 o                         
   1   9   0       1058.79       1080.74        23.57 o                         
  -2  10   0         44.05         41.72         2.83 o                         
  -1  10   0          0.03          0.30         1.04 o                         
   0  10   0         11.92         19.17         3.56 o                         
  -1 -10   1          6.86          7.66         2.52 o                         
   0 -10   1       1318.88       1263.11        20.23 o                         
   1 -10   1        486.57        502.71        10.71 o                         
   2 -10   1         17.54         24.14         2.46 o                         
  -1  -9   1        235.34        239.70         7.79 o                         
   0  -9   1         24.89         27.87         2.03 o                         
   1  -9   1       1204.06       1186.83        11.11 o                         
   2  -9   1        108.54        118.08         3.89 o                         
   3  -9   1        833.45        857.51        11.53 o                         
  -2  -8   1        493.36        512.74         8.76 o                         
  -1  -8   1       2818.07       2838.31        27.47 o                         
   0  -8   1         59.80         54.94         1.83 o                         
   1  -8   1       1406.76       1375.12        11.46 o                         
   2  -8   1          3.04          2.99         1.63 o                         
   3  -8   1         21.81         25.33         2.03 o                         
  -3  -7   1       1369.86       1356.13        19.76 o                         
  -2  -7   1          1.21          5.57         2.04 o                         
  -1  -7   1          0.37          0.62         1.83 o                         
   0  -7   1        392.66        377.68         4.32 o                         
   1  -7   1       1338.27       1337.76        10.88 o                         
   2  -7   1       2596.62       2575.06        23.75 o                         
   3  -7   1          0.02          0.87         1.33 o                         
   4  -7   1          0.99          1.45         0.94 o                         
  -3  -6   1        679.84        706.37        10.86 o                         
  -2  -6   1        678.22        701.41        10.18 o                         
  -1  -6   1       1900.86       1870.56        12.27 o                         
   0  -6   1       2664.84       2637.16        17.46 o                         
   1  -6   1         10.22         12.73         1.20 o                         
   2  -6   1        887.91        837.95         9.13 o                         
   3  -6   1        321.44        327.36         7.24 o                         
   4  -6   1        547.31        550.97        13.38 o                         
  -3  -5   1        273.02        306.36         7.25 o                         
  -2  -5   1        124.07        118.31         2.91 o                         
  -1  -5   1        300.21        291.13         3.29 o                         
   0  -5   1       6903.97       6817.35        70.57 o                         
   1  -5   1        368.06        340.83         6.85 o                         
   2  -5   1       1529.17       1488.22        12.20 o                         
   3  -5   1        120.40        119.25         3.97 o                         
   4  -5   1         54.81         51.47         2.48 o                         
  -4  -4   1        454.76        414.84        11.26 o                         
  -3  -4   1       1052.87       1101.14        13.64 o                         
  -2  -4   1       4547.07       4551.58        42.69 o                         
  -1  -4   1          9.06          8.81         1.51 o                         
   0  -4   1        333.12        303.54         4.83 o                         
   1  -4   1       2467.08       2441.67        18.99 o                         
   2  -4   1       1429.48       1444.50        10.11 o                         
   3  -4   1       3632.49       3614.41        25.40 o                         
   4  -4   1        119.29        112.95         3.60 o                         
  -4  -3   1        945.46        976.67        22.64 o                         
  -3  -3   1          0.34          3.60         1.69 o                         
  -2  -3   1        427.58        403.35         5.34 o                         
  -1  -3   1       4101.98       4156.16        36.10 o                         
   0  -3   1       1661.32       1582.50        22.05 o                         
   1  -3   1      10734.43      10539.61        68.83 o                         
   2  -3   1         40.04         44.94         1.49 o                         
   3  -3   1         81.23         80.65         2.60 o                         
   4  -3   1        488.71        493.11         8.33 o                         
  -4  -2   1       1745.55       1805.84        28.50 o                         
  -3  -2   1       1001.43       1019.09        10.13 o                         
  -2  -2   1       2710.95       2758.62        18.44 o                         
  -1  -2   1        847.96        856.68         9.98 o                         
   0  -2   1          2.25          3.51         0.49 o                         
   1  -2   1       4415.06       4234.07        35.87 o                         
   2  -2   1       3072.14       3004.98        19.96 o                         
   3  -2   1        703.40        688.52         8.29 o                         
   4  -2   1        738.82        745.41        11.98 o                         
  -4  -1   1        121.94        124.75         5.32 o                         
  -3  -1   1         24.28         28.74         1.55 o                         
  -2  -1   1          0.30          4.73         1.12 o                         
  -1  -1   1       7695.44       7592.99        45.40 o                         
   0  -1   1       1553.29       1494.52        10.11 o                         
   1  -1   1         32.51         27.00         1.24 o                         
   2  -1   1         48.05         49.51         1.71 o                         
   3  -1   1         85.77         85.27         2.51 o                         
   4  -1   1       2262.92       2306.42        26.42 o                         
  -4   0   1        420.89        408.27        13.11 o                         
  -3   0   1       2831.42       2799.28        19.08 o                         
  -2   0   1        289.18        279.33         4.33 o                         
  -1   0   1          0.03          5.99         0.59 o                         
   0   0   1       2113.09       2170.32        15.28 o                         
   1   0   1         46.26         51.30         1.29 o                         
   2   0   1       8890.20       8785.83        58.96 o                         
   3   0   1        420.84        413.68         5.62 o                         
   4   0   1        101.82        101.91         3.93 o                         
  -4   1   1         39.97         41.71         2.76 o                         
  -3   1   1       1389.87       1364.61        12.22 o                         
  -2   1   1       3364.05       3239.00        26.97 o                         
  -1   1   1      11454.01      11620.24        68.31 o                         
   0   1   1         12.07          9.02         0.73 o                         
   1   1   1        578.93        582.67         7.52 o                         
   2   1   1        377.77        365.43         4.26 o                         
   3   1   1       2669.05       2726.50        22.72 o                         
   4   1   1        113.93        113.93         4.85 o                         
  -4   2   1        823.40        858.87        13.32 o                         
  -3   2   1        495.29        498.08         6.87 o                         
  -2   2   1       2036.92       2124.68        16.59 o                         
  -1   2   1       3470.62       3549.02        24.99 o                         
   0   2   1      11285.74      11679.07       103.95 o                         
   1   2   1       3553.78       3383.95        27.12 o                         
   2   2   1        135.40        110.21         2.09 o                         
   3   2   1        616.03        636.25         8.15 o                         
   4   2   1          0.07          1.77         2.26 o                         
  -4   3   1        398.28        412.12         6.57 o                         
  -3   3   1         40.22         38.35         2.15 o                         
  -2   3   1       7850.09       7792.61        43.85 o                         
  -1   3   1       1372.61       1299.18        13.92 o                         
   0   3   1        742.23        711.81         8.22 o                         
   1   3   1        372.31        351.31         5.18 o                         
   2   3   1          9.77         11.53         0.94 o                         
   3   3   1       2689.56       2877.41        32.94 o                         
   4   3   1        366.95        359.96        11.17 o                         
  -4   4   1       1259.40       1347.81        16.81 o                         
  -3   4   1        502.53        508.87         6.51 o                         
  -2   4   1          4.67          3.61         0.85 o                         
  -1   4   1       4538.72       4441.27        45.94 o                         
   0   4   1       1828.39       1994.46        20.13 o                         
   1   4   1       2045.63       1828.00        34.62 o                         
   2   4   1        270.54        272.85         4.71 o                         
   3   4   1        211.89        201.48         7.90 o                         
  -4   5   1        498.86        481.48         7.66 o                         
  -3   5   1       2419.74       2492.43        34.50 o                         
  -2   5   1        275.33        258.17         3.96 o                         
  -1   5   1       2469.90       2506.38        15.41 o                         
   0   5   1        494.49        530.63         4.84 o                         
   1   5   1       2458.93       2508.84        13.73 o                         
   2   5   1       3614.84       3513.01        29.54 o                         
   3   5   1        435.79        451.03        10.24 o                         
  -4   6   1          4.28          1.57         1.34 o                         
  -3   6   1         59.46         60.32         3.78 o                         
  -2   6   1         23.69         18.40         1.52 o                         
  -1   6   1       4733.38       4738.10        34.37 o                         
   0   6   1       2403.96       2346.12        14.13 o                         
   1   6   1        234.72        261.44         3.64 o                         
   2   6   1          1.59          1.40         1.23 o                         
   3   6   1          8.16         13.71         1.97 o                         
  -4   7   1         16.07         14.01         2.50 o                         
  -3   7   1       1741.63       1896.96        30.42 o                         
  -2   7   1        584.81        596.38         7.71 o                         
  -1   7   1         14.96         16.85         1.45 o                         
   0   7   1       1098.83       1055.61         9.67 o                         
   1   7   1        246.25        226.33         4.55 o                         
   2   7   1       2552.89       2556.32        52.70 o                         
  -3   8   1        172.42        174.12         4.40 o                         
  -2   8   1       2020.69       2096.40        17.59 o                         
  -1   8   1          0.64          2.60         1.08 o                         
   0   8   1        930.70        919.76        10.18 o                         
   1   8   1        281.28        268.97         6.00 o                         
   2   8   1        109.86        106.93         5.12 o                         
  -3   9   1          1.87          2.60         1.39 o                         
  -2   9   1         12.39         12.07         1.62 o                         
  -1   9   1         27.37         24.33         1.69 o                         
   0   9   1        954.61        928.22        12.28 o                         
   1   9   1       1271.51       1335.38        20.73 o                         
  -2  10   1        720.82        746.00        15.39 o                         
  -1  10   1        671.95        669.95        10.37 o                         
   0  10   1         11.54          6.61         2.76 o                         
   0 -11   2       1394.60       1374.10        27.21 o                         
   1 -11   2         11.63         10.66         1.37 o                         
  -1 -10   2         16.19         19.65         2.22 o                         
   0 -10   2        444.20        442.17         8.53 o                         
   1 -10   2        866.13        875.96        18.04 o                         
   2 -10   2       1795.92       1825.97        21.22 o                         
  -2  -9   2        830.86        833.28        19.29 o                         
  -1  -9   2        206.60        215.06         7.47 o                         
   0  -9   2        141.99        151.76         6.41 o                         
   1  -9   2        367.31        378.06        11.16 o                         
   2  -9   2         33.39         35.87         2.40 o                         
   3  -9   2       1505.44       1485.78        15.09 o                         
  -2  -8   2         58.65         55.99         2.94 o                         
  -1  -8   2        171.01        209.56         8.11 o                         
   0  -8   2        750.81        702.53        10.91 o                         
   1  -8   2       3313.02       3304.66        30.58 o                         
   2  -8   2        117.65        108.81         3.96 o                         
   3  -8   2        195.42        197.35         4.38 o                         
  -3  -7   2        385.96        390.99         7.45 o                         
  -2  -7   2       1352.78       1438.90        19.29 o                         
  -1  -7   2       1337.78       1324.49        12.10 o                         
   0  -7   2          0.03          1.38         0.82 o                         
   1  -7   2        531.04        531.38         7.77 o                         
   2  -7   2       1297.25       1302.58        22.35 o                         
   3  -7   2        877.17        898.30        11.63 o                         
   4  -7   2        980.52        941.87        14.20 o                         
  -3  -6   2         49.54         53.63         2.92 o                         
  -2  -6   2         10.08         13.03         2.76 o                         
  -1  -6   2       2644.54       2608.37        20.69 o                         
   0  -6   2       2020.20       1995.83        11.52 o                         
   1  -6   2       1142.33       1120.00        12.84 o                         
   2  -6   2       1300.16       1268.55        11.73 o                         
   3  -6   2          4.08          4.96         1.47 o                         
   4  -6   2        318.17        305.20         7.15 o                         
  -3  -5   2       2864.93       2966.62        49.16 o                         
  -2  -5   2        446.03        452.70        14.29 o                         
  -1  -5   2        855.54        824.06         5.93 o                         
   0  -5   2         41.63         32.67         1.76 o                         
   1  -5   2         56.09         49.24         1.78 o                         
   2  -5   2       4603.94       4578.85        43.92 o                         
   3  -5   2        419.77        416.15         7.99 o                         
   4  -5   2        291.02        280.69         4.64 o                         
  -4  -4   2        116.04        101.71         5.25 o                         
  -3  -4   2          1.74          5.46         1.36 o                         
  -2  -4   2        900.09        923.09        12.45 o                         
  -1  -4   2        635.95        651.46         9.97 o                         
   0  -4   2       6556.64       6242.19        51.98 o                         
   1  -4   2        492.66        482.19         5.69 o                         
   2  -4   2         13.07         15.86         1.03 o                         
   3  -4   2        816.70        814.97         8.51 o                         
   4  -4   2         77.43         81.00         3.43 o                         
  -4  -3   2        264.65        282.47         7.53 o                         
  -3  -3   2        371.15        383.59         8.60 o                         
  -2  -3   2       1788.81       1813.42        16.67 o                         
  -1  -3   2         65.45         91.37         2.42 o                         
   0  -3   2       3667.33       3634.83        31.83 o                         
   1  -3   2       2831.91       2656.52        28.22 o                         
   2  -3   2        956.44        949.99         9.19 o                         
   3  -3   2       2393.38       2365.11        19.12 o                         
   4  -3   2         14.06         12.07         1.67 o                         
  -4  -2   2         10.14         11.15         2.03 o                         
  -3  -2   2          5.17         11.47         1.32 o                         
  -2  -2   2       7797.31       7807.92        41.16 o                         
  -1  -2   2       3796.82       3693.04        24.48 o                         
   0  -2   2       6131.06       6073.04        42.50 o                         
   1  -2   2        228.13        229.00         3.79 o                         
   2  -2   2         18.96         20.94         1.26 o                         
   3  -2   2       2032.83       2024.09        17.05 o                         
   4  -2   2        876.77        867.29        17.44 o                         
  -4  -1   2       1805.39       1860.01        50.92 o                         
  -3  -1   2        497.14        479.79         6.54 o                         
  -2  -1   2         62.50         62.41         2.09 o                         
  -1  -1   2       1901.09       1944.47        12.65 o                         
   0  -1   2        963.00        960.29        13.82 o                         
   1  -1   2       9144.10       8999.14        51.71 o                         
   2  -1   2       2490.40       2405.39        19.50 o                         
   3  -1   2        358.26        358.55         5.19 o                         
   4  -1   2         47.73         47.34         3.33 o                         
  -4   0   2         62.78         55.51         3.18 o                         
  -3   0   2       4174.94       4194.32        28.06 o                         
  -2   0   2        742.58        749.93         7.56 o                         
  -1   0   2       9161.10       9360.16        51.47 o                         
   0   0   2        941.88        936.44        10.43 o                         
   1   0   2       2361.43       2392.31        28.17 o                         
   2   0   2        624.61        575.30         7.27 o                         
   3   0   2         62.66         66.45         2.48 o                         
   4   0   2       1371.79       1320.84        42.88 o                         
  -4   1   2         21.03         25.93         2.35 o                         
  -3   1   2        757.43        776.60         8.88 o                         
  -2   1   2        428.75        465.66         6.30 o                         
  -1   1   2      15452.28      15878.84       108.93 o                         
   0   1   2       6200.47       6001.95        68.64 o                         
   1   1   2       3668.49       3784.45        29.10 o                         
   2   1   2        440.87        420.86         5.39 o                         
   3   1   2         14.54         15.52         2.00 o                         
   4   1   2        570.01        597.04        17.45 o                         
  -4   2   2         31.44         29.70         2.17 o                         
  -3   2   2       2479.01       2476.63        17.63 o                         
  -2   2   2       2696.22       2661.80        21.51 o                         
  -1   2   2          0.95          4.56         1.09 o                         
   0   2   2        168.30        171.36         4.61 o                         
   1   2   2         31.85         24.88         1.61 o                         
   2   2   2       5818.03       5867.99        38.38 o                         
   3   2   2       1768.25       1844.89        55.87 o                         
   4   2   2        144.71        154.37         7.54 o                         
  -4   3   2        155.38        155.66         4.21 o                         
  -3   3   2        110.13        113.53         3.20 o                         
  -2   3   2       8742.46       8982.73        48.65 o                         
  -1   3   2        414.92        411.26         5.20 o                         
   0   3   2       9927.15       9880.60        79.29 o                         
   1   3   2       1853.67       1886.16        36.57 o                         
   2   3   2         33.64         40.29         2.04 o                         
   3   3   2        625.82        682.17        20.49 o                         
   4   3   2         17.85         16.13         2.49 o                         
  -4   4   2        532.53        568.20        12.44 o                         
  -3   4   2         99.10         95.47         2.85 o                         
  -2   4   2       2769.20       2712.78        26.11 o                         
  -1   4   2          8.38          9.69         1.28 o                         
   0   4   2       1049.77       1082.50        10.47 o                         
   1   4   2       5225.30       4980.73        61.97 o                         
   2   4   2         10.35         11.52         1.48 o                         
   3   4   2        978.73       1014.88        19.86 o                         
  -4   5   2          8.62          6.34         1.29 o                         
  -3   5   2        225.93        208.30         6.52 o                         
  -2   5   2       1431.39       1407.39        13.44 o                         
  -1   5   2       4591.25       4475.34        23.05 o                         
   0   5   2        139.36        170.83         2.43 o                         
   1   5   2        700.94        746.95         6.03 o                         
   2   5   2         80.32         69.57         2.64 o                         
   3   5   2        898.64        879.91        17.30 o                         
  -4   6   2        628.51        594.26        13.68 o                         
  -3   6   2        544.96        538.94        10.83 o                         
  -2   6   2         12.83         14.23         1.35 o                         
  -1   6   2       1476.71       1545.99        11.82 o                         
   0   6   2         37.09         26.07         1.25 o                         
   1   6   2       3158.46       3135.03        29.07 o                         
   2   6   2        730.13        787.67        14.09 o                         
   3   6   2          3.63          4.91         1.62 o                         
  -3   7   2        944.99       1059.06        13.65 o                         
  -2   7   2         96.41         97.33         3.07 o                         
  -1   7   2       1831.22       1813.80        16.51 o                         
   0   7   2        352.66        328.70         4.79 o                         
   1   7   2          3.01         -0.16         1.50 o                         
   2   7   2       1834.20       1897.77        19.77 o                         
  -3   8   2        173.58        179.35         4.27 o                         
  -2   8   2        134.31        136.39         3.83 o                         
  -1   8   2        557.29        561.71         7.48 o                         
   0   8   2       3293.28       3296.93        29.95 o                         
   1   8   2          6.42          3.44         2.11 o                         
  -3   9   2        612.65        630.44        10.73 o                         
  -2   9   2       1173.86       1219.38        14.09 o                         
  -1   9   2          5.23          5.72         1.21 o                         
   0   9   2         43.72         41.66         2.48 o                         
   1   9   2        370.50        384.28         9.00 o                         
  -2  10   2        467.06        476.72        10.80 o                         
  -1  10   2        158.31        157.52         3.80 o                         
   0  10   2        637.04        629.85        16.33 o                         
   0 -11   3        278.31        220.82        11.86 o                         
   1 -11   3        809.28        762.17        18.85 o                         
  -1 -10   3        689.19        693.91        18.04 o                         
   0 -10   3        340.37        340.70         7.44 o                         
   1 -10   3        140.49        138.46         3.34 o                         
   2 -10   3       1131.78       1174.85        13.23 o                         
  -2  -9   3         55.47         44.37         4.11 o                         
  -1  -9   3        199.90        192.02         7.14 o                         
   0  -9   3       2877.27       2829.57        28.23 o                         
   1  -9   3         11.92         14.97         2.23 o                         
   2  -9   3         59.35         67.59         2.99 o                         
   3  -9   3          3.15          4.79         1.24 o                         
  -2  -8   3       2678.18       2973.02        38.15 o                         
  -1  -8   3        173.46        184.05         7.67 o                         
   0  -8   3        238.62        238.47         4.41 o                         
   1  -8   3       1476.32       1465.89        28.82 o                         
   2  -8   3        865.92        893.15        12.56 o                         
   3  -8   3        743.40        797.11         9.75 o                         
  -3  -7   3        197.10        194.09         4.57 o                         
  -2  -7   3        814.40        867.66        13.85 o                         
  -1  -7   3       1041.20       1040.37         9.94 o                         
   0  -7   3       1405.52       1393.51        11.84 o                         
   1  -7   3       1601.09       1608.55        18.16 o                         
   2  -7   3        148.88        145.06         4.52 o                         
   3  -7   3        887.84        892.81        11.33 o                         
   4  -7   3        465.88        434.10         7.05 o                         
  -3  -6   3        411.65        428.47         8.25 o                         
  -2  -6   3        259.76        263.25         6.43 o                         
  -1  -6   3         67.64         69.67         2.21 o                         
   0  -6   3         25.27         25.32         1.24 o                         
   1  -6   3       5235.43       5114.70        32.46 o                         
   2  -6   3        746.36        725.04         8.21 o                         
   3  -6   3        452.56        456.33         6.42 o                         
   4  -6   3         68.97         62.48         2.28 o                         
  -3  -5   3        504.26        518.65        10.08 o                         
  -2  -5   3        235.44        217.98         5.05 o                         
  -1  -5   3       8254.74       7661.91        77.96 o                         
   0  -5   3        796.15        781.40         9.62 o                         
   1  -5   3        984.97       1002.76         9.61 o                         
   2  -5   3        691.52        662.84         7.45 o                         
   3  -5   3          2.16          2.81         1.16 o                         
   4  -5   3       2279.95       2238.83        21.38 o                         
  -4  -4   3        338.69        336.01        10.33 o                         
  -3  -4   3       1124.80       1184.97        22.76 o                         
  -2  -4   3        140.20        146.08         2.97 o                         
  -1  -4   3        771.71        709.29        10.52 o                         
   0  -4   3       3263.60       3204.10        23.23 o                         
   1  -4   3        501.86        515.14         7.99 o                         
   2  -4   3       2834.93       2745.68        16.39 o                         
   3  -4   3        476.42        490.31         6.29 o                         
   4  -4   3         10.69         12.23         1.43 o                         
  -4  -3   3         20.80         21.56         2.34 o                         
  -3  -3   3       2055.83       2076.84        23.47 o                         
  -2  -3   3       3181.09       3111.66        27.65 o                         
  -1  -3   3        583.97        527.52         5.64 o                         
   0  -3   3       1437.23       1451.53        19.30 o                         
   1  -3   3         59.22         61.53         1.73 o                         
   2  -3   3       2883.23       2874.61        15.33 o                         
   3  -3   3       1860.30       1875.25        15.52 o                         
   4  -3   3        224.89        218.66         9.02 o                         
  -4  -2   3        586.71        567.94        11.88 o                         
  -3  -2   3         65.60         75.78         2.61 o                         
  -2  -2   3        284.11        271.14         3.55 o                         
  -1  -2   3         26.95         41.89         1.52 o                         
   0  -2   3      10513.66      10211.19        95.85 o                         
   1  -2   3       3113.81       3022.28        28.87 o                         
   2  -2   3        411.95        393.26         4.32 o                         
   3  -2   3         80.87         80.20         2.99 o                         
   4  -2   3         30.98         33.75         2.93 o                         
  -4  -1   3        614.53        634.85        14.36 o                         
  -3  -1   3        140.67        142.84         3.20 o                         
  -2  -1   3       4239.07       4091.25        25.77 o                         
  -1  -1   3        158.23        161.73         2.66 o                         
   0  -1   3        249.31        259.57         4.95 o                         
   1  -1   3       5606.73       5758.20        42.27 o                         
   2  -1   3          2.24          2.80         0.70 o                         
   3  -1   3       3519.66       3497.81        27.15 o                         
   4  -1   3        616.65        648.84        18.37 o                         
  -4   0   3        523.52        520.21        11.54 o                         
  -3   0   3          7.91         10.54         1.28 o                         
  -2   0   3        791.39        744.08         7.58 o                         
  -1   0   3      11238.00      11428.58        67.37 o                         
   0   0   3         14.45         17.98         1.15 o                         
   1   0   3       8616.64       8980.16       104.60 o                         
   2   0   3        181.17        198.03         3.39 o                         
   3   0   3        737.09        717.10         9.76 o                         
   4   0   3       1551.21       1522.73        33.21 o                         
  -4   1   3       1769.87       1805.97        27.20 o                         
  -3   1   3       1645.32       1585.61        14.67 o                         
  -2   1   3        217.21        204.87         3.99 o                         
  -1   1   3        861.57        866.61         6.88 o                         
   0   1   3        736.27        707.69         6.66 o                         
   1   1   3       1421.04       1351.52        30.23 o                         
   2   1   3       7653.28       7675.30        57.46 o                         
   3   1   3        250.18        258.68        10.40 o                         
   4   1   3          9.54         13.78         3.01 o                         
  -4   2   3         42.56         49.00         2.73 o                         
  -3   2   3        946.70        967.07         9.20 o                         
  -2   2   3         79.69        102.03         2.69 o                         
  -1   2   3       2567.81       2372.13        32.12 o                         
   0   2   3       3147.35       3036.96        37.40 o                         
   1   2   3         58.47         70.95         4.40 o                         
   2   2   3        441.49        411.83         5.67 o                         
   3   2   3        278.00        308.56        13.13 o                         
   4   2   3       1574.39       1574.86        31.50 o                         
  -4   3   3          4.71          5.73         1.10 o                         
  -3   3   3       2753.59       2782.16        25.59 o                         
  -2   3   3          8.23          9.32         1.16 o                         
  -1   3   3        394.80        383.28         5.60 o                         
   0   3   3       5088.73       4664.67        67.63 o                         
   1   3   3         60.04         66.47         4.98 o                         
   2   3   3       3413.90       3531.69        35.65 o                         
   3   3   3         67.80         72.54         6.24 o                         
   4   3   3         23.09         25.33         2.67 o                         
  -4   4   3        115.65        122.68         3.28 o                         
  -3   4   3       2789.44       2834.60        24.46 o                         
  -2   4   3       1914.13       1809.52        37.73 o                         
  -1   4   3        150.70        155.81         3.41 o                         
   0   4   3        713.60        683.79         8.66 o                         
   1   4   3         57.34         58.61         1.71 o                         
   2   4   3        399.95        384.58         6.60 o                         
   3   4   3       2638.51       2842.54        44.89 o                         
  -4   5   3       2302.31       2181.69        30.25 o                         
  -3   5   3        825.10        801.07        14.03 o                         
  -2   5   3        798.67        818.82        12.54 o                         
  -1   5   3        154.33        131.20         2.49 o                         
   0   5   3       2566.23       2507.05        16.07 o                         
   1   5   3       3057.55       3090.47        18.74 o                         
   2   5   3         33.33         34.83         4.30 o                         
   3   5   3         36.46         33.60         2.26 o                         
  -4   6   3        713.00        647.28        17.86 o                         
  -3   6   3        368.57        378.90         8.16 o                         
  -2   6   3       3604.69       3598.50        28.74 o                         
  -1   6   3        595.81        593.53         7.65 o                         
   0   6   3          1.44          2.56         0.86 o                         
   1   6   3       1506.64       1494.44        16.37 o                         
   2   6   3         71.82         71.31         2.60 o                         
  -3   7   3          1.22          0.54         1.23 o                         
  -2   7   3        393.29        424.59         8.10 o                         
  -1   7   3       2103.57       2076.05        18.55 o                         
   0   7   3        139.56        135.14         3.07 o                         
   1   7   3        505.27        507.25         8.60 o                         
   2   7   3        130.61        126.94         4.20 o                         
  -3   8   3       1754.45       1862.31        47.92 o                         
  -2   8   3          6.55          9.66         1.23 o                         
  -1   8   3          9.67         10.82         1.44 o                         
   0   8   3        482.73        457.60         6.05 o                         
   1   8   3       1191.14       1138.29        15.22 o                         
  -2   9   3        281.48        293.64         5.62 o                         
  -1   9   3        720.70        746.27         8.43 o                         
   0   9   3       1202.73       1179.14        19.72 o                         
   1   9   3          3.53          8.03         2.45 o                         
  -1  10   3         17.74         19.45         1.49 o                         
   0  10   3       1305.26       1219.94        24.96 o                         
   0 -11   4         15.31         12.90         2.59 o                         
   1 -11   4        728.21        664.14        21.27 o                         
  -1 -10   4       1953.91       1967.76        38.71 o                         
   0 -10   4        348.19        329.60         6.92 o                         
   1 -10   4        293.89        294.88         6.02 o                         
   2 -10   4         51.69         51.81         2.62 o                         
  -2  -9   4        247.27        254.46         9.62 o                         
  -1  -9   4         47.30         47.13         5.20 o                         
   0  -9   4       1583.29       1558.03        18.13 o                         
   1  -9   4        807.33        841.35        23.03 o                         
   2  -9   4       2190.30       2206.72        26.29 o                         
   3  -9   4         94.31         95.04         3.34 o                         
  -2  -8   4        581.11        624.68        12.20 o                         
  -1  -8   4         21.76         23.48         2.64 o                         
   0  -8   4       3261.30       3184.37        36.94 o                         
   1  -8   4         87.14         88.23         2.98 o                         
   2  -8   4        113.36        122.13         4.25 o                         
   3  -8   4        618.76        618.47         8.30 o                         
  -3  -7   4        292.87        304.81        10.54 o                         
  -2  -7   4        110.52        114.31         4.05 o                         
  -1  -7   4         85.91         83.32         3.11 o                         
   0  -7   4       3509.45       3500.84        30.26 o                         
   1  -7   4       1743.81       1715.42        17.66 o                         
   2  -7   4        202.49        211.43         4.47 o                         
   3  -7   4        643.62        641.52         8.28 o                         
  -3  -6   4         13.55         15.43         2.35 o                         
  -2  -6   4       1540.78       1593.58        18.84 o                         
  -1  -6   4       2233.74       2156.04        19.61 o                         
   0  -6   4        230.03        228.54         3.30 o                         
   1  -6   4        631.08        665.04         6.52 o                         
   2  -6   4        194.70        212.52         3.46 o                         
   3  -6   4       2085.89       2113.37        22.20 o                         
   4  -6   4        300.89        271.63        15.84 o                         
  -3  -5   4         79.97         76.17         3.01 o                         
  -2  -5   4        149.33        149.39         3.87 o                         
  -1  -5   4       2178.83       1996.38        40.96 o                         
   0  -5   4         46.53         38.12         1.52 o                         
   1  -5   4       6168.17       6173.43        43.95 o                         
   2  -5   4        236.48        230.00         3.67 o                         
   3  -5   4         13.42         13.45         1.65 o                         
   4  -5   4        754.11        657.20        13.42 o                         
  -4  -4   4        601.34        575.64        14.66 o                         
  -3  -4   4       1442.92       1468.99        18.95 o                         
  -2  -4   4        796.85        825.36         8.26 o                         
  -1  -4   4       1335.48       1274.48        18.77 o                         
   0  -4   4        596.63        625.67         6.70 o                         
   1  -4   4       3106.07       3042.87        41.52 o                         
   2  -4   4       4514.86       4470.45        26.49 o                         
   3  -4   4        506.44        515.88         7.13 o                         
   4  -4   4        327.58        331.42        10.60 o                         
  -4  -3   4         82.40         89.61         6.62 o                         
  -3  -3   4         20.45         22.20         1.78 o                         
  -2  -3   4        452.78        446.73         5.68 o                         
  -1  -3   4       5280.48       5371.60        35.01 o                         
   0  -3   4       9907.46       9544.75       119.59 o                         
   1  -3   4        731.06        728.42         6.83 o                         
   2  -3   4        846.76        880.28         8.68 o                         
   3  -3   4        576.60        585.53        10.36 o                         
   4  -3   4       1431.45       1386.87        28.64 o                         
  -4  -2   4          0.32          1.60         1.47 o                         
  -3  -2   4       3265.23       3368.76        29.61 o                         
  -2  -2   4       1337.56       1325.35        10.23 o                         
  -1  -2   4        162.87        182.34         3.18 o                         
   0  -2   4       1922.82       1883.19        23.00 o                         
   1  -2   4         67.11         65.38         1.85 o                         
   2  -2   4       4141.34       4036.96        29.44 o                         
   3  -2   4       1066.39       1054.21        13.07 o                         
   4  -2   4        120.14        113.00         5.01 o                         
  -4  -1   4         34.25         33.32         2.62 o                         
  -3  -1   4        326.48        324.37         4.67 o                         
  -2  -1   4       3930.83       3778.45        22.69 o                         
  -1  -1   4         47.32         58.62         1.68 o                         
   0  -1   4       4424.70       4582.37        75.32 o                         
   1  -1   4        926.73        942.20        16.65 o                         
   2  -1   4        137.13        115.81         2.25 o                         
   3  -1   4       2369.53       2369.66        25.13 o                         
   4  -1   4         51.99         50.96         3.46 o                         
  -4   0   4       1596.66       1615.14        24.11 o                         
  -3   0   4         50.57         54.28         2.50 o                         
  -2   0   4        148.05        137.99         3.05 o                         
  -1   0   4          1.22          4.89         0.71 o                         
   0   0   4       5665.83       5754.69        41.62 o                         
   1   0   4       7191.53       7322.08       117.48 o                         
   2   0   4         19.63         18.58         1.26 o                         
   3   0   4       2005.99       2034.77        24.02 o                         
   4   0   4        386.70        388.83        13.14 o                         
  -4   1   4        407.53        415.62        12.31 o                         
  -3   1   4        297.33        300.17         5.31 o                         
  -2   1   4       7670.00       7766.22        53.63 o                         
  -1   1   4       2666.80       2539.96        21.10 o                         
   0   1   4          5.67          8.30         1.27 o                         
   1   1   4        226.58        233.56         5.28 o                         
   2   1   4         44.55         35.71         1.63 o                         
   3   1   4        952.94       1017.30        27.10 o                         
   4   1   4       1367.39       1371.51        28.96 o                         
  -4   2   4        960.45        922.51        18.96 o                         
  -3   2   4        347.07        358.12         6.54 o                         
  -2   2   4          3.94         14.55         1.66 o                         
  -1   2   4       6099.82       6069.00        50.44 o                         
   0   2   4        719.32        674.78        10.56 o                         
   1   2   4       6138.00       6192.31       108.61 o                         
   2   2   4       1324.44       1299.64        19.11 o                         
   3   2   4         20.66         18.65         2.74 o                         
   4   2   4        172.92        180.94         7.33 o                         
  -4   3   4        168.42        180.01         5.55 o                         
  -3   3   4       3156.75       3111.09        33.02 o                         
  -2   3   4        454.92        475.01         7.30 o                         
  -1   3   4       2106.94       2045.43        21.36 o                         
   0   3   4        317.31        320.68         9.44 o                         
   1   3   4        552.30        554.55         5.59 o                         
   2   3   4       3774.24       3726.02        28.87 o                         
   3   3   4          5.76          4.63         1.86 o                         
  -4   4   4         15.83         12.26         2.24 o                         
  -3   4   4        108.85         99.44        10.58 o                         
  -2   4   4        332.86        327.10         8.78 o                         
  -1   4   4       2460.56       2407.02        18.10 o                         
   0   4   4       5446.50       5342.32        30.31 o                         
   1   4   4          1.27          6.40         0.97 o                         
   2   4   4          0.65          2.05         1.30 o                         
   3   4   4         52.09         48.58         4.81 o                         
  -4   5   4        180.28        164.22         6.58 o                         
  -3   5   4        442.94        460.92         9.63 o                         
  -2   5   4       2010.58       2034.18        19.51 o                         
  -1   5   4          6.00         11.47         1.05 o                         
   0   5   4       1334.69       1292.20         8.98 o                         
   1   5   4       1479.35       1461.78        11.65 o                         
   2   5   4       2664.04       2699.73        24.08 o                         
   3   5   4        930.99        936.85        15.38 o                         
  -4   6   4        141.77        101.38         2.53 o                         
  -3   6   4        274.12        272.72        10.84 o                         
  -2   6   4       1773.10       1790.86        18.95 o                         
  -1   6   4       1248.35       1241.42        11.41 o                         
   0   6   4       2225.42       2251.51        14.63 o                         
   1   6   4        402.26        425.34         5.32 o                         
   2   6   4          6.08          3.50         1.88 o                         
  -3   7   4          1.56          6.19         1.39 o                         
  -2   7   4         18.78         19.13         1.65 o                         
  -1   7   4         54.36         52.59         2.31 o                         
   0   7   4        164.48        161.77         3.50 o                         
   1   7   4       2478.79       2491.93        25.09 o                         
   2   7   4        299.29        336.79        26.54 o                         
  -3   8   4        394.88        401.40         5.47 o                         
  -2   8   4        298.72        303.13         5.00 o                         
  -1   8   4       2035.99       2107.76        29.49 o                         
   0   8   4         21.95         24.01         1.54 o                         
   1   8   4         39.35         29.98         3.10 o                         
  -2   9   4         44.88         50.93         1.98 o                         
  -1   9   4        874.25        880.79         9.04 o                         
   0   9   4        195.09        207.84         5.20 o                         
   1   9   4        289.25        304.17         5.74 o                         
  -1  10   4        343.38        329.11        10.05 o                         
   0 -11   5        158.33        136.39        12.60 o                         
   1 -11   5        117.07        110.05         3.41 o                         
  -1 -10   5         77.36         76.88         5.49 o                         
   0 -10   5          5.95          6.74         1.27 o                         
   1 -10   5       1240.76       1224.86        20.26 o                         
   2 -10   5        438.46        449.80         9.41 o                         
  -2  -9   5        262.49        263.44         9.77 o                         
  -1  -9   5       1257.42       1274.06        22.20 o                         
   0  -9   5         39.66         43.76         2.48 o                         
   1  -9   5         59.37         57.59         3.08 o                         
   2  -9   5        744.83        767.30        10.77 o                         
   3  -9   5         11.03         10.24         1.44 o                         
  -2  -8   5         38.27         48.31         2.48 o                         
  -1  -8   5       2464.30       2458.39        29.92 o                         
   0  -8   5        425.48        405.66         6.02 o                         
   1  -8   5        157.68        160.44         6.47 o                         
   2  -8   5        554.46        586.78         9.75 o                         
   3  -8   5          0.35          0.24         1.08 o                         
  -3  -7   5       1454.83       1505.47        18.59 o                         
  -2  -7   5       2223.26       2275.73        23.88 o                         
  -1  -7   5       2520.48       2440.30        22.84 o                         
   0  -7   5        367.75        354.86         5.27 o                         
   1  -7   5         16.90         15.22         1.12 o                         
   2  -7   5       1744.24       1724.44        15.00 o                         
   3  -7   5       1184.30       1205.63        10.53 o                         
  -3  -6   5          8.34         12.34         1.65 o                         
  -2  -6   5        929.06        945.49        17.66 o                         
  -1  -6   5         25.75         27.53         1.61 o                         
   0  -6   5       4970.21       4935.99        29.77 o                         
   1  -6   5        735.16        715.91         6.57 o                         
   2  -6   5         20.98         21.03         1.33 o                         
   3  -6   5        302.41        301.80         5.27 o                         
   4  -6   5          1.77          2.56         2.34 o                         
  -3  -5   5         47.25         40.38         2.57 o                         
  -2  -5   5       4641.96       4461.93        79.18 o                         
  -1  -5   5         10.38         12.83         1.16 o                         
   0  -5   5       1259.30       1311.55        12.77 o                         
   1  -5   5       1595.20       1495.51        10.35 o                         
   2  -5   5          0.55          2.45         0.90 o                         
   3  -5   5       1458.05       1408.68        20.91 o                         
   4  -5   5         69.96         60.11         3.66 o                         
  -4  -4   5          7.53          6.59         2.06 o                         
  -3  -4   5         29.84         38.84         1.88 o                         
  -2  -4   5       1436.85       1424.70        15.74 o                         
  -1  -4   5       6900.38       6794.83        84.27 o                         
   0  -4   5       1581.93       1734.05        15.28 o                         
   1  -4   5        166.58        158.41         3.22 o                         
   2  -4   5        136.58        134.56         3.15 o                         
   3  -4   5       1599.56       1601.62        19.78 o                         
   4  -4   5       1142.81       1058.78        63.73 o                         
  -4  -3   5        665.93        680.25        18.16 o                         
  -3  -3   5       1256.06       1298.26        14.26 o                         
  -2  -3   5         44.69         55.51         1.66 o                         
  -1  -3   5        441.53        421.12         5.79 o                         
   0  -3   5        148.09        133.41         2.60 o                         
   1  -3   5       5609.38       5567.82        35.59 o                         
   2  -3   5       3448.96       3420.32        22.85 o                         
   3  -3   5         56.64         53.07         3.04 o                         
   4  -3   5          5.50          5.42         1.51 o                         
  -4  -2   5        158.25        159.04         5.73 o                         
  -3  -2   5       2481.31       2465.18        17.06 o                         
  -2  -2   5        116.33        122.14         2.44 o                         
  -1  -2   5       9482.30       9880.64        62.57 o                         
   0  -2   5        834.02        824.82        11.43 o                         
   1  -2   5        266.20        293.02         4.08 o                         
   2  -2   5       4960.47       5003.78        44.04 o                         
   3  -2   5          9.99         11.05         3.61 o                         
   4  -2   5        925.54        938.04        24.14 o                         
  -4  -1   5          0.61          2.50         1.27 o                         
  -3  -1   5        593.25        593.12         7.86 o                         
  -2  -1   5          1.81         10.98         1.02 o                         
  -1  -1   5        580.66        582.31         6.83 o                         
   0  -1   5       9625.68       9871.20        77.52 o                         
   1  -1   5        804.93        848.75        12.16 o                         
   2  -1   5       2593.78       2553.09        24.84 o                         
   3  -1   5          5.22          7.25         1.57 o                         
   4  -1   5        725.72        688.08        20.03 o                         
  -4   0   5        192.66        177.73         5.94 o                         
  -3   0   5       1206.83       1196.86        12.06 o                         
  -2   0   5       5240.12       5267.65        45.69 o                         
  -1   0   5         12.02         18.36         1.26 o                         
   0   0   5        147.03        150.57         3.54 o                         
   1   0   5       1048.66       1085.28        12.67 o                         
   2   0   5       2601.38       2553.52        18.90 o                         
   3   0   5       2529.63       2522.95        28.44 o                         
   4   0   5         30.14         28.20         3.59 o                         
  -4   1   5        427.45        409.86        11.29 o                         
  -3   1   5          2.79         10.94         2.78 o                         
  -2   1   5       1282.15       1226.90        19.86 o                         
  -1   1   5       1177.90       1178.49        11.80 o                         
   0   1   5       5993.02       5900.41        56.67 o                         
   1   1   5       2126.31       2123.82        24.50 o                         
   2   1   5        301.60        315.82         5.51 o                         
   3   1   5       2904.44       2976.46        60.83 o                         
   4   1   5          6.58          4.64         2.04 o                         
  -4   2   5       1240.70       1183.52        21.43 o                         
  -3   2   5         36.66         36.02         2.79 o                         
  -2   2   5       1213.22       1208.97        13.33 o                         
  -1   2   5        327.63        340.72         5.70 o                         
   0   2   5         24.62         31.69         1.98 o                         
   1   2   5       6029.15       5929.59        45.15 o                         
   2   2   5       1417.97       1444.18        11.28 o                         
   3   2   5       2114.35       2116.76       105.51 o                         
   4   2   5         34.49         35.80         3.10 o                         
  -4   3   5         65.16         68.59         4.22 o                         
  -3   3   5        300.62        305.40         9.66 o                         
  -2   3   5       1097.19       1090.27        12.05 o                         
  -1   3   5       6354.22       6292.28        61.83 o                         
   0   3   5         80.61         72.37         3.50 o                         
   1   3   5        887.20        902.55        13.93 o                         
   2   3   5        342.74        351.13         6.00 o                         
   3   3   5        209.08        207.70         6.90 o                         
  -4   4   5        937.83        910.88        22.33 o                         
  -3   4   5       1471.53       1493.31        25.17 o                         
  -2   4   5          1.00          2.92         1.13 o                         
  -1   4   5         22.23         23.53         1.23 o                         
   0   4   5       1527.87       1459.61        11.21 o                         
   1   4   5        918.64        936.51         9.76 o                         
   2   4   5       2511.65       2503.86        26.09 o                         
   3   4   5         24.03         22.05         3.43 o                         
  -4   5   5         45.48         31.00         2.42 o                         
  -3   5   5       1082.42       1073.22        16.47 o                         
  -2   5   5        288.62        283.37         6.31 o                         
  -1   5   5        656.74        674.74         7.92 o                         
   0   5   5       1458.67       1440.15        11.87 o                         
   1   5   5          3.78          3.58         0.93 o                         
   2   5   5        829.51        836.96        15.26 o                         
   3   5   5        681.06        646.42        25.75 o                         
  -3   6   5        304.71        326.47         6.92 o                         
  -2   6   5         60.86         61.86         2.52 o                         
  -1   6   5        459.45        460.01         5.52 o                         
   0   6   5       2821.89       2745.64        19.38 o                         
   1   6   5        269.48        254.43         4.91 o                         
   2   6   5        307.44        283.74         8.42 o                         
  -3   7   5        312.96        329.25         7.55 o                         
  -2   7   5       2197.24       2350.30        39.81 o                         
  -1   7   5         12.45         13.73         1.49 o                         
   0   7   5          3.66          6.76         1.19 o                         
   1   7   5        427.18        429.95         7.61 o                         
   2   7   5        142.79        171.93        34.87 o                         
  -3   8   5         20.98         19.03         1.22 o                         
  -2   8   5        269.28        284.31         5.07 o                         
  -1   8   5       1023.02       1038.09        10.69 o                         
   0   8   5        382.01        402.27         5.83 o                         
   1   8   5       1416.79       1369.33        17.12 o                         
  -2   9   5        312.38        327.44         4.25 o                         
  -1   9   5         50.80         48.38         1.84 o                         
   0   9   5         24.50         20.58         2.39 o                         
   0 -11   6       1732.94       1568.68        54.48 o                         
   1 -11   6        228.14        190.93         5.05 o                         
  -1 -10   6        227.76        221.44         6.38 o                         
   0 -10   6          3.37          4.04         1.30 o                         
   1 -10   6        413.45        396.62         7.12 o                         
   2 -10   6          2.66          5.71         1.36 o                         
  -2  -9   6        311.94        302.74         7.26 o                         
  -1  -9   6       1995.87       1977.42        29.68 o                         
   0  -9   6        132.78        131.54         3.95 o                         
   1  -9   6       1320.41       1364.03        20.36 o                         
   2  -9   6         84.04         96.90         3.50 o                         
   3  -9   6         76.71         71.48         3.45 o                         
  -2  -8   6          1.98         10.88         1.54 o                         
  -1  -8   6        198.74        209.90         6.61 o                         
   0  -8   6         28.27         33.66         1.98 o                         
   1  -8   6       2010.19       1973.28        19.68 o                         
   2  -8   6       1543.55       1540.09        18.25 o                         
   3  -8   6        197.21        195.43         5.32 o                         
  -3  -7   6        219.92        219.37         4.82 o                         
  -2  -7   6         18.74         23.72         3.05 o                         
  -1  -7   6       1631.52       1576.04        14.02 o                         
   0  -7   6       3079.78       3069.45        20.51 o                         
   1  -7   6        226.53        234.43         3.66 o                         
   2  -7   6        233.21        226.13         4.71 o                         
   3  -7   6        116.12        117.04         3.23 o                         
  -3  -6   6       1096.38       1144.73        13.48 o                         
  -2  -6   6         62.54         60.43         3.28 o                         
  -1  -6   6       1146.98       1091.49        10.48 o                         
   0  -6   6       2501.95       2578.16        30.10 o                         
   1  -6   6        158.40        155.84         3.30 o                         
   2  -6   6       3724.58       3769.45        26.08 o                         
   3  -6   6        230.15        240.90         5.00 o                         
   4  -6   6          0.71          0.83         1.22 o                         
  -3  -5   6        203.25        207.00         4.35 o                         
  -2  -5   6       4443.24       4284.65        46.62 o                         
  -1  -5   6         12.76         15.86         1.37 o                         
   0  -5   6       1534.00       1530.76        22.06 o                         
   1  -5   6          0.35          2.92         0.81 o                         
   2  -5   6        356.91        349.52         5.56 o                         
   3  -5   6       2515.17       2545.51        33.00 o                         
   4  -5   6          1.68          1.00         1.37 o                         
  -4  -4   6        822.64        814.40        18.33 o                         
  -3  -4   6        393.58        408.66         5.56 o                         
  -2  -4   6        404.82        398.60         6.24 o                         
  -1  -4   6        220.64        200.98         5.48 o                         
   0  -4   6       1666.91       1580.72        13.18 o                         
   1  -4   6       6391.29       6526.15        33.15 o                         
   2  -4   6         17.42         18.92         1.35 o                         
   3  -4   6          3.05          2.77         1.42 o                         
   4  -4   6         66.02         58.38         3.59 o                         
  -4  -3   6        218.70        220.58         9.21 o                         
  -3  -3   6        615.05        626.09         9.83 o                         
  -2  -3   6       4183.15       4139.25        37.84 o                         
  -1  -3   6        144.84        112.68         5.99 o                         
   0  -3   6       1203.08       1325.92        16.62 o                         
   1  -3   6       1542.07       1505.86        15.00 o                         
   2  -3   6        108.25         99.68         2.66 o                         
   3  -3   6       1337.11       1308.89        31.53 o                         
   4  -3   6        455.77        437.53        13.43 o                         
  -4  -2   6        801.72        812.69        23.59 o                         
  -3  -2   6         11.95         16.70         1.77 o                         
  -2  -2   6         76.12         69.12         2.21 o                         
  -1  -2   6       8637.09       8740.41        65.20 o                         
   0  -2   6         13.13         13.26         1.19 o                         
   1  -2   6       4106.44       4208.86        29.52 o                         
   2  -2   6          8.58         12.09         0.92 o                         
   3  -2   6         37.57         32.70         4.53 o                         
   4  -2   6       1271.91       1230.22        26.53 o                         
  -4  -1   6        515.38        514.85        16.71 o                         
  -3  -1   6       2733.41       2718.26        23.79 o                         
  -2  -1   6        192.84        205.23         3.68 o                         
  -1  -1   6          4.43          3.86         0.94 o                         
   0  -1   6        897.96        873.34         9.77 o                         
   1  -1   6       2354.01       2336.80        33.82 o                         
   2  -1   6       4355.96       4170.29        29.22 o                         
   3  -1   6         44.30         41.25         2.90 o                         
   4  -1   6        188.17        173.25         5.42 o                         
  -4   0   6          3.05          8.30         1.95 o                         
  -3   0   6        304.28        301.18         6.07 o                         
  -2   0   6       1831.45       1829.89        14.96 o                         
  -1   0   6       3700.75       3643.18        33.20 o                         
   0   0   6      11382.81      11873.70        84.28 o                         
   1   0   6        600.46        682.56         8.51 o                         
   2   0   6        211.98        210.26         4.22 o                         
   3   0   6        220.52        226.28         6.32 o                         
   4   0   6        103.95         96.69         5.65 o                         
  -4   1   6        258.58        244.56         6.81 o                         
  -3   1   6       1416.34       1446.16        21.87 o                         
  -2   1   6        739.08        731.44         7.39 o                         
  -1   1   6        114.49        141.84         4.03 o                         
   0   1   6       2303.99       2199.21        21.50 o                         
   1   1   6       2254.02       2286.52        31.89 o                         
   2   1   6       2969.42       2987.75        22.31 o                         
   3   1   6        347.12        354.15        11.12 o                         
   4   1   6         12.96          9.40         2.17 o                         
  -4   2   6         16.26         14.48         2.67 o                         
  -3   2   6        245.56        250.71         6.80 o                         
  -2   2   6       3935.97       3933.84        41.88 o                         
  -1   2   6        947.61        936.25        17.57 o                         
   0   2   6        736.93        735.18        16.17 o                         
   1   2   6         37.27         43.43         1.44 o                         
   2   2   6        541.19        561.47         6.67 o                         
   3   2   6       1026.74       1031.93        56.65 o                         
  -4   3   6       1074.65       1122.31        18.47 o                         
  -3   3   6         56.86         60.74         5.85 o                         
  -2   3   6         69.04         71.87         3.05 o                         
  -1   3   6       1398.47       1384.59        12.93 o                         
   0   3   6       1633.61       1631.12        18.63 o                         
   1   3   6       7807.36       7705.25        53.81 o                         
   2   3   6        113.40        116.40         3.51 o                         
   3   3   6          0.07          1.83         1.60 o                         
  -4   4   6        598.91        537.44        15.06 o                         
  -3   4   6        822.73        817.36        18.31 o                         
  -2   4   6       1035.40       1033.58        11.87 o                         
  -1   4   6       2044.20       2016.22        35.64 o                         
   0   4   6         14.12         14.46         1.36 o                         
   1   4   6        866.20        844.50         8.40 o                         
   2   4   6       1079.07       1051.41        34.07 o                         
   3   4   6        559.84        538.08        71.12 o                         
  -4   5   6        161.21        138.60         5.63 o                         
  -3   5   6          9.88         12.22         2.91 o                         
  -2   5   6         53.22         58.00         2.14 o                         
  -1   5   6       4522.26       4463.28        34.17 o                         
   0   5   6       1644.91       1625.90        14.23 o                         
   1   5   6        880.67        882.93        12.85 o                         
   2   5   6        267.62        268.26         5.99 o                         
   3   5   6         57.04         78.64        22.81 o                         
  -3   6   6       1609.86       1720.21        22.36 o                         
  -2   6   6        725.14        745.33         9.02 o                         
  -1   6   6        381.98        383.98         4.89 o                         
   0   6   6        697.70        678.34        10.82 o                         
   1   6   6        251.79        251.33         5.29 o                         
   2   6   6       2187.04       2157.05        30.47 o                         
  -3   7   6         83.54         88.18         3.15 o                         
  -2   7   6        732.87        754.94         9.61 o                         
  -1   7   6         63.91         67.88         3.79 o                         
   0   7   6       2114.05       2131.88        22.10 o                         
   1   7   6         46.45         43.70         3.35 o                         
   2   7   6        139.73        184.63        51.84 o                         
  -2   8   6        197.26        213.15         3.76 o                         
  -1   8   6         10.31         10.78         1.38 o                         
   0   8   6       1023.70       1036.67        12.36 o                         
   1   8   6       1054.50       1026.18        11.88 o                         
  -1   9   6        592.18        604.21         7.79 o                         
   0   9   6        172.18        170.58         7.15 o                         
   0 -11   7         79.68         70.06         4.41 o                         
   1 -11   7         31.21         24.91         2.06 o                         
  -1 -10   7         15.48         16.46         2.01 o                         
   0 -10   7        829.27        820.17        16.58 o                         
   1 -10   7        108.20        101.34         3.90 o                         
   2 -10   7          1.16          0.51         1.41 o                         
  -2  -9   7        150.20        149.18         4.83 o                         
  -1  -9   7         60.82         58.44         4.02 o                         
   0  -9   7        653.94        640.59        10.20 o                         
   1  -9   7       2107.01       2105.61        42.46 o                         
   2  -9   7         17.93         19.87         2.75 o                         
   3  -9   7        384.99        383.28         8.03 o                         
  -2  -8   7       1559.48       1629.46        21.21 o                         
  -1  -8   7       1031.40       1031.89        19.89 o                         
   0  -8   7          3.01          6.30         1.10 o                         
   1  -8   7         66.95         69.93         2.48 o                         
   2  -8   7        342.10        345.20         6.38 o                         
   3  -8   7        461.12        457.47         6.41 o                         
  -3  -7   7        220.56        203.28         7.08 o                         
  -2  -7   7          0.21          4.65         1.15 o                         
  -1  -7   7       1099.48       1093.57        20.02 o                         
   0  -7   7          7.76         10.26         1.18 o                         
   1  -7   7        956.91        983.61         9.14 o                         
   2  -7   7        990.12       1008.76        12.34 o                         
   3  -7   7          5.35          9.19         1.26 o                         
  -3  -6   7       1886.41       1866.68        26.57 o                         
  -2  -6   7         10.56          9.96         2.05 o                         
  -1  -6   7       1553.48       1524.60        21.99 o                         
   0  -6   7          6.74          9.57         1.03 o                         
   1  -6   7        525.63        547.16         6.39 o                         
   2  -6   7       2019.48       2036.05        35.33 o                         
   3  -6   7         39.72         38.04         2.35 o                         
  -3  -5   7          2.52          2.05         1.12 o                         
  -2  -5   7          3.76         14.44         1.80 o                         
  -1  -5   7       1568.45       1507.09        53.94 o                         
   0  -5   7       4258.19       4240.93        63.64 o                         
   1  -5   7         43.08         45.58         1.67 o                         
   2  -5   7        353.25        356.21         7.19 o                         
   3  -5   7        241.07        245.01         4.88 o                         
   4  -5   7        166.64        148.22         8.39 o                         
  -3  -4   7       3265.08       3261.99        32.44 o                         
  -2  -4   7       1237.86       1229.17        13.77 o                         
  -1  -4   7         98.31        114.81         4.58 o                         
   0  -4   7        725.74        703.86         6.94 o                         
   1  -4   7       1217.38       1190.94         8.90 o                         
   2  -4   7       2156.47       2157.07        16.48 o                         
   3  -4   7       1796.99       1738.55        36.24 o                         
   4  -4   7         15.45         12.70         2.52 o                         
  -4  -3   7        206.32        204.05         8.64 o                         
  -3  -3   7         45.00         59.15         3.33 o                         
  -2  -3   7       3215.69       3152.24        23.51 o                         
  -1  -3   7       1329.91       1336.02        12.41 o                         
   0  -3   7       5621.09       5903.22        46.10 o                         
   1  -3   7        906.91        874.62         7.50 o                         
   2  -3   7          1.16          2.32         0.82 o                         
   3  -3   7       1147.89       1047.75        47.80 o                         
   4  -3   7        213.32        195.91         8.03 o                         
  -4  -2   7       2287.07       2245.64        25.44 o                         
  -3  -2   7        117.32        125.71         4.15 o                         
  -2  -2   7        405.75        410.92         5.63 o                         
  -1  -2   7        293.68        342.99         6.43 o                         
   0  -2   7         21.67         20.38         2.15 o                         
   1  -2   7       7228.78       7361.44        61.19 o                         
   2  -2   7        354.81        356.80         5.21 o                         
   3  -2   7        706.47        724.45        14.95 o                         
   4  -2   7          3.51          1.22         1.74 o                         
  -4  -1   7         37.68         37.47         2.85 o                         
  -3  -1   7        946.05        951.54        13.74 o                         
  -2  -1   7       2428.48       2485.54        18.10 o                         
  -1  -1   7       4341.86       4358.16        41.50 o                         
   0  -1   7          0.28         10.46         1.11 o                         
   1  -1   7        543.33        576.40         7.48 o                         
   2  -1   7        558.46        517.77         6.25 o                         
   3  -1   7        907.30        892.96        17.24 o                         
   4  -1   7       1560.17       1448.61       107.25 o                         
  -4   0   7        326.99        312.64         7.50 o                         
  -3   0   7        840.27        841.18        15.13 o                         
  -2   0   7         17.98         28.62         1.51 o                         
  -1   0   7       2351.14       2349.61        41.59 o                         
   0   0   7       3487.61       3638.64        30.32 o                         
   1   0   7       3078.35       3089.38        18.78 o                         
   2   0   7       2109.48       2123.36        18.68 o                         
   3   0   7         22.53         20.79         2.30 o                         
   4   0   7        102.06        100.64         5.24 o                         
  -4   1   7          6.30          8.49         1.87 o                         
  -3   1   7       3707.26       3691.48        43.12 o                         
  -2   1   7        663.05        673.19         7.22 o                         
  -1   1   7       3339.90       3443.02        28.28 o                         
   0   1   7        336.52        416.09         6.84 o                         
   1   1   7        174.12        191.38         2.79 o                         
   2   1   7       2876.32       2887.85        22.12 o                         
   3   1   7       1189.31       1239.16        17.16 o                         
  -4   2   7         45.14         46.31         3.64 o                         
  -3   2   7         76.88         73.48         5.30 o                         
  -2   2   7        597.56        589.67         7.92 o                         
  -1   2   7          3.92         13.67         2.40 o                         
   0   2   7       9761.85       9916.53       183.38 o                         
   1   2   7         43.12         36.13         1.34 o                         
   2   2   7        167.75        169.12         5.06 o                         
   3   2   7          1.34          3.32         1.79 o                         
  -4   3   7        610.84        598.15        12.08 o                         
  -3   3   7        305.79        308.19        11.29 o                         
  -2   3   7       2937.79       3000.08        36.79 o                         
  -1   3   7         16.22         16.59         1.41 o                         
   0   3   7         67.50         61.11         2.45 o                         
   1   3   7       2717.85       2674.94        18.45 o                         
   2   3   7        410.82        392.50         9.25 o                         
   3   3   7       1536.29       1548.62        32.63 o                         
  -4   4   7         75.54         65.28         4.43 o                         
  -3   4   7         30.36         31.29         3.34 o                         
  -2   4   7       1182.45       1187.72        13.96 o                         
  -1   4   7       1688.23       1643.70        29.08 o                         
   0   4   7       1399.27       1394.83        11.84 o                         
   1   4   7          6.89          9.74         1.31 o                         
   2   4   7         83.28         85.47         5.11 o                         
   3   4   7        777.91        705.11        92.95 o                         
  -3   5   7        339.97        344.76         6.08 o                         
  -2   5   7        165.08        176.20         3.76 o                         
  -1   5   7          2.03          3.41         1.38 o                         
   0   5   7        351.04        368.50         5.52 o                         
   1   5   7       4106.31       4068.47        39.22 o                         
   2   5   7        618.47        571.07        12.52 o                         
  -3   6   7        366.36        380.25         9.17 o                         
  -2   6   7        137.84        146.68         3.59 o                         
  -1   6   7       2172.06       2208.08        20.75 o                         
   0   6   7        317.36        301.64         5.20 o                         
   1   6   7        115.05        124.61         4.01 o                         
   2   6   7        741.42        690.88        12.78 o                         
  -3   7   7        444.80        457.85         7.78 o                         
  -2   7   7          5.06          9.86         1.48 o                         
  -1   7   7        325.95        331.46         7.50 o                         
   0   7   7        867.21        876.41        11.57 o                         
   1   7   7          6.41          8.79         1.81 o                         
  -2   8   7        849.97        855.26        17.55 o                         
  -1   8   7        164.13        167.42         4.73 o                         
   0   8   7         62.61         67.06         2.53 o                         
   1   8   7          4.82          1.61         2.82 o                         
  -1 -10   8        107.92         92.45         5.60 o                         
   0 -10   8       1300.84       1236.37        42.70 o                         
   1 -10   8          8.80          6.25         1.85 o                         
   2 -10   8        702.85        688.98        10.40 o                         
  -2  -9   8       1020.24        983.69        21.62 o                         
  -1  -9   8          0.04          6.01         2.87 o                         
   0  -9   8         24.92         28.50         2.02 o                         
   1  -9   8         58.75         63.84         2.45 o                         
   2  -9   8        640.24        656.00        17.83 o                         
  -2  -8   8        615.79        627.38        12.16 o                         
  -1  -8   8        152.12        152.32         4.55 o                         
   0  -8   8       2240.71       2282.20        33.20 o                         
   1  -8   8       1168.33       1151.49        12.27 o                         
   2  -8   8         12.37         15.09         1.51 o                         
   3  -8   8         54.08         47.00         2.81 o                         
  -3  -7   8        163.58        161.96         4.58 o                         
  -2  -7   8       1278.18       1309.23        14.49 o                         
  -1  -7   8        184.34        202.26         6.36 o                         
   0  -7   8         15.15         20.72         1.53 o                         
   1  -7   8       3805.82       3873.18        38.23 o                         
   2  -7   8        154.63        162.86         5.00 o                         
   3  -7   8       1480.58       1518.68        17.93 o                         
  -3  -6   8        102.61        102.26         3.78 o                         
  -2  -6   8        262.37        248.45         6.20 o                         
  -1  -6   8       4324.15       4171.39        54.47 o                         
   0  -6   8        588.05        586.79        11.17 o                         
   1  -6   8       1473.31       1539.77        12.77 o                         
   2  -6   8         64.70         63.05         2.69 o                         
   3  -6   8        316.68        319.90         7.55 o                         
  -3  -5   8       1077.14       1080.18        27.83 o                         
  -2  -5   8         49.61         62.14         3.03 o                         
  -1  -5   8        142.27        145.42         8.56 o                         
   0  -5   8        678.55        658.58        10.85 o                         
   1  -5   8       1323.16       1346.04        10.30 o                         
   2  -5   8       3255.33       3322.29        24.86 o                         
   3  -5   8          0.30          0.79         1.28 o                         
  -3  -4   8        717.27        711.84        12.94 o                         
  -2  -4   8       1080.44       1056.28        15.48 o                         
  -1  -4   8       1586.53       1640.84        18.02 o                         
   0  -4   8       1787.04       1875.54        13.07 o                         
   1  -4   8         42.14         50.12         1.77 o                         
   2  -4   8       2155.31       2169.90        16.76 o                         
   3  -4   8        547.36        519.53        12.84 o                         
   4  -4   8        727.77        668.83        15.86 o                         
  -4  -3   8         57.75         47.83         4.14 o                         
  -3  -3   8         16.03         14.18         2.02 o                         
  -2  -3   8          0.63          4.74         0.99 o                         
  -1  -3   8        169.69        194.92         4.20 o                         
   0  -3   8       5594.35       5573.60        26.76 o                         
   1  -3   8       1770.43       1798.64        12.44 o                         
   2  -3   8       1703.89       1682.89        13.10 o                         
   3  -3   8         68.45         66.62         6.88 o                         
   4  -3   8          0.89          1.50         1.57 o                         
  -4  -2   8        754.82        699.60        13.21 o                         
  -3  -2   8        877.18        884.41        13.13 o                         
  -2  -2   8       3280.21       3139.84        46.72 o                         
  -1  -2   8        174.56        184.19         3.44 o                         
   0  -2   8        172.69        170.59         3.56 o                         
   1  -2   8        540.44        510.80         5.88 o                         
   2  -2   8         50.42         50.84         2.11 o                         
   3  -2   8       2757.98       2804.31        31.67 o                         
   4  -2   8        170.61        158.25         6.63 o                         
  -4  -1   8        567.67        493.42        22.50 o                         
  -3  -1   8         30.53         40.70         2.86 o                         
  -2  -1   8        433.08        438.90         5.77 o                         
  -1  -1   8       2980.09       3077.37        23.63 o                         
   0  -1   8       1148.19       1194.70        12.67 o                         
   1  -1   8       3807.59       3794.51        23.92 o                         
   2  -1   8         25.09         23.11         1.53 o                         
   3  -1   8        120.52        126.63         4.02 o                         
  -4   0   8       1253.81       1197.00        22.27 o                         
  -3   0   8        352.76        363.35         9.09 o                         
  -2   0   8        255.56        239.08         4.67 o                         
  -1   0   8        898.65        955.07         9.51 o                         
   0   0   8        148.97        154.41         4.16 o                         
   1   0   8       1763.39       1686.16        12.88 o                         
   2   0   8       1401.56       1398.85        13.02 o                         
   3   0   8        441.70        457.14         9.17 o                         
  -4   1   8        264.54        242.89        15.88 o                         
  -3   1   8        283.58        279.62        12.81 o                         
  -2   1   8         98.06        104.80         3.64 o                         
  -1   1   8       6712.04       6812.38        62.37 o                         
   0   1   8        405.10        386.99         5.27 o                         
   1   1   8        780.43        801.05         6.87 o                         
   2   1   8        128.69        128.50         3.41 o                         
   3   1   8         36.79         37.95         2.72 o                         
  -4   2   8        149.63        141.26         5.20 o                         
  -3   2   8       1590.52       1580.37        21.89 o                         
  -2   2   8        103.68        118.80         3.99 o                         
  -1   2   8        110.00        118.81         3.46 o                         
   0   2   8       1446.84       1345.51        15.02 o                         
   1   2   8        136.03        123.83         2.67 o                         
   2   2   8       3831.80       4041.39        42.54 o                         
   3   2   8         46.58         50.85         3.41 o                         
  -4   3   8          5.92         11.47         1.79 o                         
  -3   3   8        588.39        615.56        14.11 o                         
  -2   3   8       3458.27       3469.23        42.86 o                         
  -1   3   8       1362.46       1391.06        17.58 o                         
   0   3   8       1602.12       1587.72        26.14 o                         
   1   3   8        304.16        302.91         5.77 o                         
   2   3   8          2.45          7.57         1.95 o                         
   3   3   8       1241.53       1221.05        26.21 o                         
  -3   4   8        159.17        178.03         9.88 o                         
  -2   4   8         28.72         26.93         1.90 o                         
  -1   4   8        123.46        117.80         4.47 o                         
   0   4   8       4529.20       4519.02        31.71 o                         
   1   4   8        730.05        733.37         8.84 o                         
   2   4   8        107.40        105.43        15.00 o                         
   3   4   8        106.82        110.30         5.16 o                         
  -3   5   8         53.77         49.09         2.22 o                         
  -2   5   8       2467.98       2495.23        25.46 o                         
  -1   5   8        609.08        608.00        10.54 o                         
   0   5   8         67.26         72.99         2.96 o                         
   1   5   8         30.94         29.38         2.04 o                         
   2   5   8          0.06         -1.10         2.09 o                         
  -3   6   8          2.02          5.25         1.10 o                         
  -2   6   8        127.89        136.48         3.65 o                         
  -1   6   8       3352.10       3423.26        46.33 o                         
   0   6   8        842.45        873.46        10.13 o                         
   1   6   8        707.06        735.71        10.24 o                         
   2   6   8        230.84        208.40         7.79 o                         
  -2   7   8         43.74         47.27         3.26 o                         
  -1   7   8        260.75        281.63         6.64 o                         
   0   7   8        113.65        114.25         3.52 o                         
   1   7   8       1304.14       1312.14        13.88 o                         
  -2   8   8        231.13        214.68         5.90 o                         
  -1   8   8       1207.24       1192.53        28.67 o                         
   0   8   8       1162.43       1106.29        13.60 o                         
  -1 -10   9        239.61        231.29         8.61 o                         
   0 -10   9         63.01         59.20         3.46 o                         
   1 -10   9         81.69         74.07        26.97 o                         
   2 -10   9       1744.84       1705.82        32.78 o                         
  -1  -9   9        766.97        775.86        21.33 o                         
   0  -9   9       1628.16       1676.00        27.61 o                         
   1  -9   9         16.93         16.93         1.50 o                         
   2  -9   9         77.47         72.99         2.54 o                         
  -2  -8   9        408.18        409.48         6.48 o                         
  -1  -8   9         19.31         26.00         2.12 o                         
   0  -8   9        648.66        695.81         9.69 o                         
   1  -8   9        788.43        790.51        10.77 o                         
   2  -8   9       1390.30       1439.95        12.78 o                         
   3  -8   9         25.89         27.97         2.01 o                         
  -2  -7   9       1229.33       1266.29        12.30 o                         
  -1  -7   9        247.47        239.99         6.85 o                         
   0  -7   9        748.11        766.62        11.83 o                         
   1  -7   9         26.75         35.30         1.89 o                         
   2  -7   9        160.20        157.61         3.65 o                         
   3  -7   9       2752.86       2753.06        26.38 o                         
  -3  -6   9         12.24         15.72         1.71 o                         
  -2  -6   9         41.77         41.57         2.74 o                         
  -1  -6   9        322.62        334.15         5.06 o                         
   0  -6   9        620.96        644.63        11.03 o                         
   1  -6   9       3253.22       3336.66        58.47 o                         
   2  -6   9         61.08         64.88         2.31 o                         
   3  -6   9         73.40         64.92         2.46 o                         
  -3  -5   9        483.66        512.72         7.15 o                         
  -2  -5   9       1254.44       1229.26        15.76 o                         
  -1  -5   9       2600.53       2707.31        40.54 o                         
   0  -5   9         52.58         66.29         2.14 o                         
   1  -5   9         96.97         96.70         2.32 o                         
   2  -5   9       1603.61       1604.81        24.80 o                         
   3  -5   9        337.00        346.29         7.37 o                         
  -3  -4   9        141.41        138.71         4.33 o                         
  -2  -4   9         25.45         38.61         1.90 o                         
  -1  -4   9       2020.50       2088.60        22.11 o                         
   0  -4   9       1649.97       1648.12        13.24 o                         
   1  -4   9       1137.42       1138.08         8.80 o                         
   2  -4   9        417.63        421.80         5.85 o                         
   3  -4   9         28.76         26.15         1.99 o                         
  -3  -3   9       2989.75       3058.10        35.59 o                         
  -2  -3   9        256.89        249.52         5.50 o                         
  -1  -3   9        292.64        312.51         5.16 o                         
   0  -3   9        254.46        277.58         3.72 o                         
   1  -3   9        473.22        500.09         6.75 o                         
   2  -3   9       2585.03       2577.46        20.90 o                         
   3  -3   9        308.36        314.63         7.23 o                         
  -4  -2   9        309.11        287.93         5.95 o                         
  -3  -2   9          4.30         10.86         1.78 o                         
  -2  -2   9       1711.24       1658.10        29.99 o                         
  -1  -2   9       1020.65       1029.39        13.58 o                         
   0  -2   9       6687.95       6891.69        45.40 o                         
   1  -2   9         86.83         98.00         2.22 o                         
   2  -2   9         41.49         42.97         2.50 o                         
   3  -2   9        789.56        812.13        11.08 o                         
  -4  -1   9        346.78        274.91        11.36 o                         
  -3  -1   9        243.58        241.54         8.53 o                         
  -2  -1   9       1604.26       1621.94        14.34 o                         
  -1  -1   9        132.71        150.52         3.13 o                         
   0  -1   9       2203.81       2238.78        24.62 o                         
   1  -1   9       3472.28       3454.33        20.67 o                         
   2  -1   9        822.72        816.44         8.79 o                         
   3  -1   9       1035.32       1069.93        15.70 o                         
  -4   0   9         50.16         45.58         3.30 o                         
  -3   0   9          0.28          8.51         2.12 o                         
  -2   0   9       3690.08       3716.14        31.07 o                         
  -1   0   9       2613.07       2516.03        20.64 o                         
   0   0   9        873.17        861.87         9.87 o                         
   1   0   9         87.46         88.73         2.18 o                         
   2   0   9          0.08          0.84         0.94 o                         
   3   0   9       1280.07       1341.49        17.82 o                         
  -4   1   9        857.89        764.82        19.93 o                         
  -3   1   9        662.93        642.38        11.87 o                         
  -2   1   9        155.49        156.48         4.62 o                         
  -1   1   9       1121.93       1132.61        11.61 o                         
   0   1   9          4.08         11.64         1.15 o                         
   1   1   9       4239.76       4418.53        41.44 o                         
   2   1   9        864.57        885.02        12.74 o                         
   3   1   9         51.21         51.35         2.86 o                         
  -4   2   9        553.64        493.95        24.95 o                         
  -3   2   9        766.99        771.76        13.52 o                         
  -2   2   9        159.57        168.58         4.89 o                         
  -1   2   9       1156.80       1124.46        16.08 o                         
   0   2   9        138.02        148.94         4.85 o                         
   1   2   9        696.24        703.41         7.37 o                         
   2   2   9       1439.22       1438.83        27.34 o                         
   3   2   9         35.88         40.32         2.83 o                         
  -3   3   9         81.43         82.85         4.81 o                         
  -2   3   9         95.88        106.44         4.24 o                         
  -1   3   9       2128.70       2109.31        32.23 o                         
   0   3   9       2730.52       2737.78        32.95 o                         
   1   3   9        167.49        167.60         4.52 o                         
   2   3   9        369.49        378.70        11.30 o                         
   3   3   9          1.38          1.97         1.65 o                         
  -3   4   9       1775.24       1745.51        26.71 o                         
  -2   4   9        412.05        432.44         8.14 o                         
  -1   4   9        122.94        129.74         6.02 o                         
   0   4   9        165.73        164.96         4.36 o                         
   1   4   9        478.70        472.36         8.44 o                         
   2   4   9       2016.26       1927.80       128.31 o                         
  -3   5   9         17.48         22.25         2.04 o                         
  -2   5   9       1312.29       1348.90        22.06 o                         
  -1   5   9          3.76          4.71         1.33 o                         
   0   5   9        868.02        870.44         9.05 o                         
   1   5   9        710.55        698.69        12.03 o                         
   2   5   9          8.69         -3.68         3.68 o                         
  -3   6   9          2.95          2.72         1.71 o                         
  -2   6   9        941.71       1001.36        18.03 o                         
  -1   6   9         53.02         52.93         2.57 o                         
   0   6   9        130.42        136.28         3.28 o                         
   1   6   9       1935.45       1889.54        19.01 o                         
  -2   7   9        790.20        797.49        44.55 o                         
  -1   7   9        438.97        433.13         7.79 o                         
   0   7   9         15.66         16.78         1.75 o                         
   1   7   9         58.26         51.09         2.21 o                         
  -1   8   9        405.96        393.87         7.78 o                         
   0 -10  10         20.42         26.91         2.35 o                         
   1 -10  10         16.50         13.61         1.92 o                         
  -1  -9  10        596.21        598.87         9.68 o                         
   0  -9  10        822.07        811.18        10.93 o                         
   1  -9  10       1317.00       1318.44        13.85 o                         
   2  -9  10        632.64        634.68        10.17 o                         
  -2  -8  10        342.13        342.70         9.49 o                         
  -1  -8  10        677.19        705.40        10.40 o                         
   0  -8  10        224.17        220.34         4.20 o                         
   1  -8  10          6.08         10.13         1.26 o                         
   2  -8  10       1011.14       1036.23         9.95 o                         
   3  -8  10        125.88         92.42         5.37 o                         
  -2  -7  10        189.82        196.89         3.95 o                         
  -1  -7  10         81.78         91.29         3.29 o                         
   0  -7  10       3808.44       3864.32        30.34 o                         
   1  -7  10         65.64         72.77         2.58 o                         
   2  -7  10         14.85         15.20         1.53 o                         
   3  -7  10         86.14         81.95         3.95 o                         
  -3  -6  10        127.09        132.36         3.71 o                         
  -2  -6  10       1883.29       1861.33        16.66 o                         
  -1  -6  10          8.14         14.56         1.43 o                         
   0  -6  10        228.02        236.74         5.61 o                         
   1  -6  10       2070.11       2040.45        48.70 o                         
   2  -6  10       2431.09       2492.17        18.43 o                         
   3  -6  10        376.22        405.61         9.05 o                         
  -3  -5  10         28.93         33.44         1.95 o                         
  -2  -5  10        997.46        971.75        13.43 o                         
  -1  -5  10       2238.54       2189.61        28.22 o                         
   0  -5  10       1191.34       1186.35        14.12 o                         
   1  -5  10       1441.29       1452.07        10.39 o                         
   2  -5  10         34.16         36.56         1.79 o                         
   3  -5  10        605.32        604.54         9.26 o                         
  -3  -4  10        373.10        377.05         6.88 o                         
  -2  -4  10        392.36        407.43         9.45 o                         
  -1  -4  10         85.57         80.75         2.71 o                         
   0  -4  10        143.90        145.08         2.70 o                         
   1  -4  10       6160.88       6284.93        48.11 o                         
   2  -4  10        797.38        789.20        12.66 o                         
   3  -4  10        308.95        302.94         6.80 o                         
  -3  -3  10        405.67        424.97         7.74 o                         
  -2  -3  10         36.47         38.79         2.11 o                         
  -1  -3  10       5193.45       5172.37        53.34 o                         
   0  -3  10       1014.92       1022.09         8.75 o                         
   1  -3  10        209.15        225.27         4.01 o                         
   2  -3  10        916.61        922.55        11.58 o                         
   3  -3  10        170.31        169.11         5.04 o                         
  -3  -2  10        403.03        430.60         7.89 o                         
  -2  -2  10        218.32        221.30         4.52 o                         
  -1  -2  10        119.00        131.73         3.42 o                         
   0  -2  10       3182.91       3185.66        25.73 o                         
   1  -2  10         32.42         28.89         1.93 o                         
   2  -2  10       2942.73       2963.35        26.91 o                         
   3  -2  10          0.10          3.54         1.24 o                         
  -4  -1  10         21.54         27.94         3.54 o                         
  -3  -1  10       1321.33       1396.36        18.99 o                         
  -2  -1  10       1095.04       1086.94        11.18 o                         
  -1  -1  10        184.44        192.13         3.88 o                         
   0  -1  10        115.30        119.89         2.71 o                         
   1  -1  10         24.96         27.49         1.53 o                         
   2  -1  10       1753.59       1741.27        17.25 o                         
   3  -1  10       1518.63       1551.25        16.87 o                         
  -4   0  10        207.96        197.30        15.06 o                         
  -3   0  10         61.30         63.46         3.30 o                         
  -2   0  10        462.60        462.40         6.67 o                         
  -1   0  10         65.08         72.43         2.61 o                         
   0   0  10       4665.27       4697.51        37.65 o                         
   1   0  10       1629.80       1646.36        15.59 o                         
   2   0  10        317.96        323.15         5.08 o                         
   3   0  10         39.41         42.81         3.57 o                         
  -4   1  10        482.75        447.89        12.88 o                         
  -3   1  10         11.33         12.08         1.73 o                         
  -2   1  10       2486.90       2554.73        35.47 o                         
  -1   1  10        157.03        161.84         3.77 o                         
   0   1  10         10.66         19.98         1.48 o                         
   1   1  10       1837.81       1866.08        21.29 o                         
   2   1  10         47.40         43.72         2.44 o                         
   3   1  10       1361.52       1353.27        16.66 o                         
  -3   2  10        123.32        133.83         6.03 o                         
  -2   2  10        785.44        783.56        14.74 o                         
  -1   2  10       3082.68       3093.61        31.24 o                         
   0   2  10         99.11         91.52         5.05 o                         
   1   2  10       1131.69       1175.93        11.19 o                         
   2   2  10         10.93         12.70         1.74 o                         
   3   2  10        304.65        309.45         9.96 o                         
  -3   3  10       1502.24       1482.58        24.96 o                         
  -2   3  10         59.30         59.97         3.53 o                         
  -1   3  10         46.09         52.01         3.09 o                         
   0   3  10         87.23         81.08         4.08 o                         
   1   3  10       1287.39       1242.58        13.87 o                         
   2   3  10       1497.06       1440.89        58.97 o                         
  -3   4  10        671.36        670.46        13.17 o                         
  -2   4  10         10.91          9.30         1.90 o                         
  -1   4  10       2095.74       2141.65        33.24 o                         
   0   4  10        751.87        783.89        10.29 o                         
   1   4  10         58.72         58.22         3.14 o                         
   2   4  10        345.73        291.78        11.27 o                         
  -3   5  10        382.64        394.98        12.37 o                         
  -2   5  10          8.95         11.74         1.85 o                         
  -1   5  10        305.68        315.19         9.57 o                         
   0   5  10       1628.41       1654.53        16.95 o                         
   1   5  10         18.69         20.28         2.09 o                         
   2   5  10       1105.82        943.22        20.44 o                         
  -2   6  10       1191.06       1215.79        19.75 o                         
  -1   6  10         65.02         64.99         2.44 o                         
   0   6  10        556.71        583.25         8.42 o                         
   1   6  10          5.31          6.73         1.27 o                         
  -2   7  10        607.79        633.64        15.12 o                         
  -1   7  10          3.28          3.76         1.20 o                         
   0   7  10        536.07        531.48         9.88 o                         
   1 -10  11        797.26        814.69        17.26 o                         
  -1  -9  11        278.16        249.59         9.88 o                         
   0  -9  11         11.21         16.12         1.59 o                         
   1  -9  11        927.47        937.64        12.38 o                         
   2  -9  11        670.44        639.15        11.88 o                         
  -2  -8  11        143.69        163.15         3.56 o                         
  -1  -8  11       1863.94       1865.62        19.78 o                         
   0  -8  11        235.86        264.67         5.40 o                         
   1  -8  11        210.92        225.41         4.92 o                         
   2  -8  11          5.28          6.08         0.98 o                         
  -2  -7  11         79.83         75.77         2.20 o                         
  -1  -7  11        146.88        127.96         4.23 o                         
   0  -7  11       1310.98       1283.26        14.34 o                         
   1  -7  11         39.79         44.47         2.06 o                         
   2  -7  11       1737.13       1802.07        16.17 o                         
   3  -7  11        262.00        244.86         5.04 o                         
  -3  -6  11        315.01        313.73        10.30 o                         
  -2  -6  11       1031.00       1025.30        10.70 o                         
  -1  -6  11        236.30        236.25         5.37 o                         
   0  -6  11       1850.51       1871.91        31.56 o                         
   1  -6  11         14.44         19.70         1.40 o                         
   2  -6  11        142.56        156.94         3.34 o                         
   3  -6  11       1485.09       1428.74        31.47 o                         
  -3  -5  11        117.32        117.74         2.91 o                         
  -2  -5  11        193.95        175.25         4.01 o                         
  -1  -5  11         12.89         22.98         1.71 o                         
   0  -5  11       2080.67       2104.42        15.44 o                         
   1  -5  11        524.93        540.36         5.64 o                         
   2  -5  11          2.34          3.73         1.17 o                         
   3  -5  11        342.74        332.51         7.35 o                         
  -3  -4  11          4.29          7.46         1.26 o                         
  -2  -4  11       2588.35       2572.53        25.10 o                         
  -1  -4  11        674.32        700.15        10.50 o                         
   0  -4  11        912.87        896.33         8.70 o                         
   1  -4  11       1351.47       1335.60        11.28 o                         
   2  -4  11          2.29          2.29         1.42 o                         
   3  -4  11       1425.38       1417.55        54.87 o                         
  -3  -3  11         35.48         45.87         2.52 o                         
  -2  -3  11        193.56        204.87         4.19 o                         
  -1  -3  11       1860.78       1847.75        15.44 o                         
   0  -3  11        221.79        220.90         3.99 o                         
   1  -3  11       2434.59       2438.82        21.08 o                         
   2  -3  11        117.47        123.62         3.84 o                         
   3  -3  11          6.16          6.78         1.20 o                         
  -3  -2  11       2091.24       2102.94        22.19 o                         
  -2  -2  11        659.53        640.24        10.26 o                         
  -1  -2  11       1292.29       1270.93        12.47 o                         
   0  -2  11        202.98        204.39         5.08 o                         
   1  -2  11        902.68        938.57        21.51 o                         
   2  -2  11       1279.46       1324.73        12.17 o                         
   3  -2  11         29.75         29.78         2.34 o                         
  -3  -1  11          2.65          2.74         1.38 o                         
  -2  -1  11        392.16        404.69         6.22 o                         
  -1  -1  11       3902.08       3948.83        28.21 o                         
   0  -1  11       2053.29       2106.66        19.87 o                         
   1  -1  11        352.68        329.55         6.20 o                         
   2  -1  11         32.73         27.96         1.78 o                         
   3  -1  11         15.19         16.32         2.25 o                         
  -3   0  11       1274.69       1332.45        23.18 o                         
  -2   0  11        856.35        883.72        10.42 o                         
  -1   0  11          0.80          4.78         1.17 o                         
   0   0  11        930.39        920.99        10.59 o                         
   1   0  11         20.66         27.82         1.77 o                         
   2   0  11       1787.56       1833.22        15.98 o                         
   3   0  11        357.01        341.84         8.29 o                         
  -3   1  11        207.81        215.70         5.20 o                         
  -2   1  11       2650.84       2695.39        28.16 o                         
  -1   1  11         61.46         61.61         2.50 o                         
   0   1  11       1832.53       1846.62        18.74 o                         
   1   1  11          0.25          5.50         1.15 o                         
   2   1  11         72.19         64.67         2.83 o                         
   3   1  11       1565.00       1597.98        31.14 o                         
  -3   2  11          5.48          5.75         1.45 o                         
  -2   2  11        104.96        102.31         4.51 o                         
  -1   2  11        321.46        307.64         7.16 o                         
   0   2  11       1199.27       1180.41        33.35 o                         
   1   2  11       3249.98       3236.73        28.25 o                         
   2   2  11          3.54          0.72         2.02 o                         
  -3   3  11        122.98        129.50         5.21 o                         
  -2   3  11       1005.78       1083.69        16.35 o                         
  -1   3  11       1793.80       1755.56        23.68 o                         
   0   3  11          9.72         11.49         1.86 o                         
   1   3  11         62.01         61.92         2.70 o                         
   2   3  11        245.49        238.04        10.38 o                         
  -3   4  11         48.13         51.22         3.09 o                         
  -2   4  11          0.62         10.88         1.54 o                         
  -1   4  11       1283.06       1335.07        25.27 o                         
   0   4  11        358.03        357.33         6.38 o                         
   1   4  11       1103.85       1129.57        14.90 o                         
   2   4  11        190.31        156.80         7.33 o                         
  -2   5  11         43.39         38.89         2.49 o                         
  -1   5  11        258.10        259.56         5.77 o                         
   0   5  11         39.18         38.52         2.03 o                         
   1   5  11        184.29        180.98         4.70 o                         
  -2   6  11        175.42        175.39         5.11 o                         
  -1   6  11        321.35        335.76         7.62 o                         
   0   6  11       1472.75       1480.77        22.10 o                         
  -1  -9  12        905.61        860.89        30.08 o                         
   0  -9  12        340.43        355.71         6.12 o                         
   1  -9  12         76.22         66.26         2.68 o                         
  -1  -8  12        276.50        271.42         6.37 o                         
   0  -8  12         80.50         71.65         2.71 o                         
   1  -8  12       1709.40       1777.00        15.73 o                         
   2  -8  12        119.00        128.38         3.52 o                         
  -2  -7  12         56.19         52.18         2.31 o                         
  -1  -7  12       1363.48       1460.26        23.78 o                         
   0  -7  12         64.12         65.58         3.67 o                         
   1  -7  12         22.11         27.63         1.68 o                         
   2  -7  12        662.90        695.55         7.74 o                         
  -2  -6  12        110.71        107.34         2.89 o                         
  -1  -6  12       2130.99       2012.46        22.06 o                         
   0  -6  12       1398.60       1463.31        14.49 o                         
   1  -6  12        146.92        143.46         3.23 o                         
   2  -6  12       1060.18       1079.16        11.22 o                         
   3  -6  12         18.17         17.51         1.62 o                         
  -3  -5  12       1104.39       1034.43        17.31 o                         
  -2  -5  12       1222.11       1179.13        16.25 o                         
  -1  -5  12        354.43        332.01         8.86 o                         
   0  -5  12        169.61        155.69         5.36 o                         
   1  -5  12         38.97         47.88         2.59 o                         
   2  -5  12        992.83       1026.82        11.10 o                         
   3  -5  12        592.21        575.15        17.74 o                         
  -3  -4  12         18.48         21.64         1.52 o                         
  -2  -4  12       1263.84       1240.12        13.96 o                         
  -1  -4  12         38.08         37.47         2.56 o                         
   0  -4  12       2489.97       2433.26        24.65 o                         
   1  -4  12       1238.38       1262.02        12.86 o                         
   2  -4  12         89.10         84.13         3.17 o                         
   3  -4  12        304.38        300.99         4.98 o                         
  -3  -3  12          6.63          5.51         1.49 o                         
  -2  -3  12       1073.50       1052.64        15.62 o                         
  -1  -3  12        240.38        253.05         6.85 o                         
   0  -3  12       2500.35       2443.71        20.78 o                         
   1  -3  12       1267.54       1321.79        18.56 o                         
   2  -3  12          9.19          9.37         1.67 o                         
   3  -3  12       1044.98       1070.23        16.96 o                         
  -3  -2  12         84.61         93.43         4.91 o                         
  -2  -2  12        589.28        585.56         8.09 o                         
  -1  -2  12       4623.39       4644.90        46.58 o                         
   0  -2  12        511.33        528.13         9.43 o                         
   1  -2  12         64.17         68.98         2.92 o                         
   2  -2  12        109.01        124.20         3.57 o                         
   3  -2  12        605.05        627.06        11.80 o                         
  -3  -1  12        432.54        458.06         7.68 o                         
  -2  -1  12         99.60        106.04         3.26 o                         
  -1  -1  12        783.69        789.02         9.99 o                         
   0  -1  12        823.50        852.19        13.58 o                         
   1  -1  12       2849.56       2910.00        29.88 o                         
   2  -1  12       1845.38       1898.10        26.96 o                         
   3  -1  12        189.43        173.35         5.39 o                         
  -3   0  12        945.54        959.71        14.21 o                         
  -2   0  12        232.80        246.40         6.02 o                         
  -1   0  12       1870.26       1860.99        17.67 o                         
   0   0  12        253.18        282.59         6.19 o                         
   1   0  12         53.85         43.89         2.52 o                         
   2   0  12        960.43       1006.01        13.78 o                         
   3   0  12         43.13         39.05         3.53 o                         
  -3   1  12        349.47        347.94         6.93 o                         
  -2   1  12         92.82        105.59         3.90 o                         
  -1   1  12        144.95        157.83         3.96 o                         
   0   1  12       3627.67       3779.19        91.68 o                         
   1   1  12         11.64         11.73         1.75 o                         
   2   1  12        546.58        564.03        14.10 o                         
  -3   2  12        615.83        604.23         9.73 o                         
  -2   2  12        894.30        965.23        19.38 o                         
  -1   2  12          0.07          1.44         1.49 o                         
   0   2  12         43.81         35.05         3.65 o                         
   1   2  12        344.01        364.39         8.55 o                         
   2   2  12        928.45        890.20        16.36 o                         
  -3   3  12         11.78         14.90         1.84 o                         
  -2   3  12        999.76       1013.59        15.11 o                         
  -1   3  12        240.13        247.97         6.87 o                         
   0   3  12       1351.06       1357.49        16.58 o                         
   1   3  12        725.59        759.38        11.75 o                         
   2   3  12         85.89         70.62         5.19 o                         
  -2   4  12        727.71        714.69        14.84 o                         
  -1   4  12          0.02          4.72         1.25 o                         
   0   4  12          3.67          9.07         1.34 o                         
   1   4  12       1513.35       1533.28        18.44 o                         
  -2   5  12        227.64        223.66         9.78 o                         
  -1   5  12       1594.63       1583.43        35.14 o                         
   0   5  12         62.96         68.51         2.61 o                         
   1   5  12        136.86        133.50         3.46 o                         
  -1   6  12         61.39         54.94         2.83 o                         
   0   6  12        316.53        317.54         6.75 o                         
   0  -9  13       1295.18       1171.48        25.06 o                         
   1  -9  13        736.04        737.49        30.41 o                         
  -1  -8  13        108.94        110.94         6.70 o                         
   0  -8  13          1.50          6.24         1.12 o                         
   1  -8  13        580.60        573.91         7.66 o                         
   2  -8  13          9.46         10.66         1.40 o                         
  -2  -7  13        121.64        117.97         3.04 o                         
  -1  -7  13       1217.37       1295.33        24.66 o                         
   0  -7  13          7.90          8.73         1.35 o                         
   1  -7  13        596.45        621.20        13.11 o                         
   2  -7  13          5.48          9.60         1.10 o                         
  -2  -6  13        128.59        110.39         3.37 o                         
  -1  -6  13          6.65         10.26         1.39 o                         
   0  -6  13        315.51        307.46         6.86 o                         
   1  -6  13       1501.64       1526.63        16.04 o                         
   2  -6  13       1432.82       1481.94        19.27 o                         
  -2  -5  13         11.01         21.33         1.56 o                         
  -1  -5  13       1527.91       1602.23        21.58 o                         
   0  -5  13        886.79        911.01        15.05 o                         
   1  -5  13        307.58        286.05         5.87 o                         
   2  -5  13        557.82        574.73        12.87 o                         
  -3  -4  13       1073.31       1018.91        12.67 o                         
  -2  -4  13          1.25         16.85         1.48 o                         
  -1  -4  13         36.91         40.97         2.77 o                         
   0  -4  13       1172.20       1205.11        14.02 o                         
   1  -4  13        547.01        541.15         9.49 o                         
   2  -4  13       1559.30       1570.56        17.77 o                         
   3  -4  13         97.60         95.80         3.61 o                         
  -3  -3  13        453.61        462.25         7.06 o                         
  -2  -3  13       1992.80       1975.84        40.23 o                         
  -1  -3  13         68.11         61.62         3.26 o                         
   0  -3  13        568.55        563.39        11.81 o                         
   1  -3  13        161.78        159.35         4.28 o                         
   2  -3  13        217.75        219.31         4.30 o                         
   3  -3  13       1459.06       1462.53        52.35 o                         
  -3  -2  13         46.36         51.31         2.74 o                         
  -2  -2  13        174.62        184.80         4.20 o                         
  -1  -2  13         44.56         43.35         2.53 o                         
   0  -2  13        137.08        141.29         4.59 o                         
   1  -2  13       2500.75       2525.81        26.12 o                         
   2  -2  13         48.68         48.69         2.52 o                         
  -3  -1  13        150.66        144.62         3.83 o                         
  -2  -1  13       2821.41       2826.45        23.18 o                         
  -1  -1  13          6.76         21.81         6.18 o                         
   0  -1  13        184.45        190.31         7.30 o                         
   1  -1  13        365.15        385.49         8.68 o                         
   2  -1  13        665.62        658.77         8.73 o                         
  -3   0  13         12.81         22.47         3.12 o                         
  -2   0  13        278.64        304.25         6.52 o                         
  -1   0  13       2740.79       2776.67        52.26 o                         
   0   0  13          0.53          3.03         1.22 o                         
   1   0  13        759.20        779.62        13.28 o                         
   2   0  13          6.61          9.68         1.66 o                         
  -3   1  13       2106.61       2115.30        64.24 o                         
  -2   1  13         60.92         63.31         2.96 o                         
  -1   1  13         67.06         64.87         3.60 o                         
   0   1  13        159.17        166.12         7.24 o                         
   1   1  13         87.51        101.42         4.39 o                         
   2   1  13       1878.18       1932.74        35.05 o                         
  -3   2  13        233.36        251.61         5.21 o                         
  -2   2  13        731.96        745.75        12.25 o                         
  -1   2  13       1496.26       1477.80        24.49 o                         
   0   2  13        913.91        969.58        18.86 o                         
   1   2  13          0.04          2.23         1.97 o                         
   2   2  13        241.08        235.16         9.18 o                         
  -2   3  13        295.04        271.19         8.84 o                         
  -1   3  13         10.79         21.05         1.73 o                         
   0   3  13       1361.98       1351.91        15.91 o                         
   1   3  13        368.88        373.82         9.22 o                         
  -2   4  13       1387.36       1359.48        28.68 o                         
  -1   4  13        154.26        154.25         3.63 o                         
   0   4  13        387.39        377.19         5.71 o                         
   1   4  13        239.77        264.58         9.22 o                         
  -1   5  13        528.64        536.35         9.78 o                         
   0   5  13        161.08        154.02         4.54 o                         
  -1  -8  14         15.45         13.40         2.53 o                         
   0  -8  14        940.27        899.20        22.26 o                         
   1  -8  14          3.35          5.73         1.65 o                         
  -1  -7  14         67.12         79.09         5.87 o                         
   0  -7  14        339.23        350.22         7.59 o                         
   1  -7  14       1509.99       1633.41        24.03 o                         
   2  -7  14          5.83          3.88         0.90 o                         
  -2  -6  14        957.97        898.16        10.40 o                         
  -1  -6  14       1210.41       1183.84        12.82 o                         
   0  -6  14         19.74         26.68         2.22 o                         
   1  -6  14         11.38          7.61         1.32 o                         
   2  -6  14        258.62        256.92         5.15 o                         
  -2  -5  14         49.18         52.16         2.17 o                         
  -1  -5  14        905.17        924.24        14.84 o                         
   0  -5  14         24.25         29.29         2.36 o                         
   1  -5  14       1063.14       1045.96        17.47 o                         
   2  -5  14        402.07        409.65         9.19 o                         
  -2  -4  14         25.64         31.41         1.71 o                         
  -1  -4  14        664.02        647.57        12.30 o                         
   0  -4  14          3.79         16.69         1.71 o                         
   1  -4  14        146.94        152.32         4.05 o                         
   2  -4  14       1601.08       1589.43        15.44 o                         
  -3  -3  14         41.13         33.71         1.97 o                         
  -2  -3  14        306.82        319.62         6.19 o                         
  -1  -3  14        752.24        743.53        11.78 o                         
   0  -3  14       3750.51       3749.37        36.26 o                         
   1  -3  14         36.53         36.01         2.14 o                         
   2  -3  14        245.65        223.91         4.74 o                         
  -3  -2  14        713.32        714.33        16.07 o                         
  -2  -2  14        527.85        562.24         7.40 o                         
  -1  -2  14          5.06         21.18         1.94 o                         
   0  -2  14        407.38        429.67         8.27 o                         
   1  -2  14        395.00        421.35        13.77 o                         
   2  -2  14        725.49        752.00        10.53 o                         
  -3  -1  14         26.27         37.88         4.35 o                         
  -2  -1  14       1382.89       1442.42        13.68 o                         
  -1  -1  14       1252.58       1273.73        18.35 o                         
   0  -1  14       2005.67       2034.77        31.03 o                         
   1  -1  14         42.38         51.93         4.62 o                         
   2  -1  14         32.07         34.34         2.05 o                         
  -3   0  14          1.80          6.01         1.33 o                         
  -2   0  14         22.00         18.44         1.61 o                         
  -1   0  14          1.39          2.91         1.67 o                         
   0   0  14         21.39         31.76         2.41 o                         
   1   0  14       3534.11       3607.88        64.37 o                         
   2   0  14          0.75          4.39         2.37 o                         
  -2   1  14        465.17        450.55         6.74 o                         
  -1   1  14       1203.91       1163.15        30.65 o                         
   0   1  14         26.46         22.76         2.45 o                         
   1   1  14          1.58          4.77         2.03 o                         
   2   1  14        501.99        503.15        13.79 o                         
  -2   2  14         11.85         18.59         1.65 o                         
  -1   2  14        719.31        699.36        32.34 o                         
   0   2  14       1357.26       1336.55        15.76 o                         
   1   2  14        860.21        859.42        15.45 o                         
  -2   3  14        127.47        140.04        10.07 o                         
  -1   3  14         60.39         64.48         2.65 o                         
   0   3  14        102.85         87.35         2.71 o                         
   1   3  14          1.17          2.81         1.91 o                         
  -1   4  14         69.02         59.94         3.06 o                         
   0   4  14       1206.60       1226.34        12.62 o                         
   0  -8  15       1336.12       1252.27        25.28 o                         
  -1  -7  15         17.08         19.17         2.01 o                         
   0  -7  15         11.85          9.28         1.98 o                         
   1  -7  15        318.72        308.21         5.54 o                         
  -1  -6  15        436.40        444.99         6.31 o                         
   0  -6  15       1198.22       1190.60        19.48 o                         
   1  -6  15        758.79        801.98        10.50 o                         
   2  -6  15         49.01         42.16         2.77 o                         
  -2  -5  15        557.96        506.75        10.05 o                         
  -1  -5  15         18.14         22.80         2.29 o                         
   0  -5  15          4.22         11.20         1.56 o                         
   1  -5  15       1540.15       1601.48        42.63 o                         
   2  -5  15        123.31        133.01         2.95 o                         
  -2  -4  15         89.61         93.92         2.48 o                         
  -1  -4  15       1572.83       1548.77        27.24 o                         
   0  -4  15        106.88        114.72         3.47 o                         
   1  -4  15        289.07        276.07         5.98 o                         
   2  -4  15        240.76        234.88         5.17 o                         
  -2  -3  15         10.67         15.63         1.11 o                         
  -1  -3  15         82.16         89.77         4.27 o                         
   0  -3  15        667.26        683.79        10.66 o                         
   1  -3  15        542.96        547.47        11.57 o                         
   2  -3  15       1062.03       1077.83        13.47 o                         
  -2  -2  15        250.71        268.15         4.58 o                         
  -1  -2  15        840.66        812.20        10.50 o                         
   0  -2  15        378.03        410.37        18.27 o                         
   1  -2  15        236.88        251.87         5.49 o                         
   2  -2  15        878.59        881.02        20.03 o                         
  -2  -1  15         34.16         31.64         1.93 o                         
  -1  -1  15         58.61         70.07         3.66 o                         
   0  -1  15       1543.20       1539.71        98.73 o                         
   1  -1  15        878.78        927.80        19.26 o                         
   2  -1  15        704.33        705.50        17.27 o                         
  -2   0  15       1041.35       1035.88        11.02 o                         
  -1   0  15         39.14         49.82         3.86 o                         
   0   0  15         48.92         50.21         3.99 o                         
   1   0  15        191.44        182.40        10.37 o                         
  -2   1  15         28.61         41.03         2.07 o                         
  -1   1  15        748.47        693.11        73.44 o                         
   0   1  15        359.33        331.13         7.52 o                         
   1   1  15        635.33        638.85        12.27 o                         
  -2   2  15        127.09        115.27         4.34 o                         
  -1   2  15        165.67        138.04         4.39 o                         
   0   2  15         57.73         52.13         2.43 o                         
   1   2  15        887.23        842.85        13.50 o                         
  -1   3  15       1453.47       1294.16        28.25 o                         
   0   3  15         87.20         95.62         2.66 o                         
   0  -7  16        545.13        472.42        12.47 o                         
  -1  -6  16         14.49         24.95         1.40 o                         
   0  -6  16        984.17        980.27        13.37 o                         
   1  -6  16        355.74        348.28         8.71 o                         
  -1  -5  16         77.56         77.28         2.52 o                         
   0  -5  16        602.40        563.14         9.89 o                         
   1  -5  16         27.69         35.28         2.67 o                         
  -2  -4  16         15.53         13.77         1.40 o                         
  -1  -4  16        445.19        442.64         8.70 o                         
   0  -4  16        107.28        106.19         5.48 o                         
   1  -4  16       2032.27       2068.87        63.18 o                         
  -2  -3  16        315.53        284.83         7.00 o                         
  -1  -3  16       1038.49        978.08        15.06 o                         
   0  -3  16         17.21         23.98         2.03 o                         
   1  -3  16        262.03        279.84         5.31 o                         
  -2  -2  16          4.30         10.07         1.56 o                         
  -1  -2  16       1174.51       1193.34        11.52 o                         
   0  -2  16        582.23        611.97        29.14 o                         
   1  -2  16        452.63        442.68        10.92 o                         
  -2  -1  16         95.46        107.11         3.36 o                         
  -1  -1  16         48.59         42.11         3.40 o                         
   0  -1  16        382.45        350.22         9.59 o                         
   1  -1  16        141.24        127.88         5.21 o                         
  -2   0  16       1277.45       1278.75        16.11 o                         
  -1   0  16        268.43        253.57        13.94 o                         
   0   0  16       1780.60       1541.50        32.11 o                         
   1   0  16         14.93         13.26         2.98 o                         
  -1   1  16         71.43         75.39         5.66 o                         
   0   1  16        523.65        425.27        13.94 o                         
  -1   2  16        643.16        550.55        38.40 o                         
   0   2  16        138.56        103.99         3.18 o                         
  -1  -5  17        110.44        109.65         2.60 o                         
   0  -5  17       1222.75       1175.43        19.10 o                         
  -1  -4  17          7.10         12.63         1.52 o                         
   0  -4  17         58.70         60.65         3.77 o                         
   1  -4  17        903.42        863.26        14.35 o                         
  -1  -3  17        913.76        894.06        19.25 o                         
   0  -3  17        532.12        477.09         8.69 o                         
   1  -3  17        189.68        149.34         6.63 o                         
  -1  -2  17         13.49         15.96         3.10 o                         
   0  -2  17         97.51         99.36         4.54 o                         
   1  -2  17       1097.40        978.67        22.67 o                         
  -1  -1  17       1408.24       1386.62        20.67 o                         
   0  -1  17         28.19         30.86         3.56 o                         
  -1   0  17         41.68         45.72         4.12 o                         
                                                                                
